# Supplementary material for: Patient-important outcomes in systematic reviews: Poor quality of evidence
Source: PLoS One. 2018 Apr 5;13(4):e0195460. doi: 10.1371/journal.pone.0195460 (PMC5886560; doi:10.1371/journal.pone.0195460)
Supplement: S1 File — (XLSX) [file pone.0195460.s002.xlsx]

## Sheet: PIO s
PIOs : Outcome categories / outcome as reported in the reviews summary of findings table	N
Adverse events - Side effects	168
Adverse events	22
Serious adverse events	13
Adverse effects	10
Adverse effects	5
Withdrawal due to adverse events	3
Withdrawals due to adverse events	3
Any adverse event	2
Number of participants experiencing any serious adverse event	1
Side effects - oedema	1
Reported complications (Laser capsulotomies for posterior capsule opacification (PCO))	1
Adverse effects: Extrapyramidal symptoms	1
Minor Complications - Trocar site bleeding	1
Adverse effects: Laboratory values, blood pressure, participant-reported adverse effects at recall	1
Participants with a serious adverse event (all conditions)	1
Adverse effects: Psychotic symptoms	1
Serious systemic adverse events	1
Adverse effects: Specific - dystonia during	1
Treatment withdrawal (adverse effect)	1
Adverse effects/events - extrapyramidal symptoms - medium term	1
Number experiencing hypotensive or other adverse effects	1
Adverse event - clinically important adverse effect	1
One or more adverse event	1
Adverse effects - any important adverse effects	1
Proportion of participants experiencing adverse events	1
Adverse events Counts of adverse events	1
Serious adverse events participant and study investigator reported	1
Adverse events No. of participants experiencing any adverse event	1
Side effects - bruises	1
Adverse events	1
Side effects - weight loss/decrease	1
Adverse events Number of patients with adverse events	1
Adverse effects—parallel trials	1
Adverse events - Diabetes mellitus requiring insulin	1
Non-fatal, serious adverse events (all)	1
Adverse events - diarrhoea	1
Number of dropouts due to adverse events	1
Adverse events - Hypertension	1
Adverse effects: extrapyramidal effects	1
Adverse events - overall (adverse events not separated)	1
Participant withdrawals due to adverse events participant and study investigator reported	1
Adverse events - Participant's report	1
Participants with at least 1 adverse event (all conditions)	1
Adverse events (episodes of peritonitis)	1
QuOL - Adverse events	1
Adverse events (vomiting)	1
Respiratory complications	1
Adverse events as N of participants with at least one adverse event subjective and objective	1
Serious ocular adverse events	1
adverse events associated with the use of anticoagulants (e.g. bleeding)	1
Side effects	1
Adverse events leading to cessation of treatment	1
Side effects - limb infection	1
Adverse events of hearing aid fitting and use	1
Side effects - superficial vein thrombosis	1
Adverse events: any complications within first month - UAE versus myomectomy	1
Total adverse events (diarrhoea, vomiting or nausea)	1
Adverse events: Lost to follow-up	1
Withdrawal due to adverse event	1
Adverse events: major postprocedural complications	1
Minor Complications - Injury to mesentery	1
Adverse events: nephrolithiasis in trials using vitamin D₃(cholecalciferol) combined with calcium	1
Minor Complications - Trocar site infection	1
Adverse post-surgical events	1
Non-fatal, serious adverse pneumonia events (requiring hospital admission)	1
All serious adverse events	1
Number of children reporting any SAE	1
All-cause non-fatal serious adverse events	1
Number of participants experiencing any adverse event	1
All-cause serious adverse events	1
Number of participants who dropped out for AEs	1
Number of participants withdrawn due to adverse events	1
number of serious complications of SCD	1
Number with adverse effects	1
Asthma exacerbation (adverse effects) caused by inactivated influenza vaccine, measured in the first 2 weeks following vaccination - children (over 3 years of age) given inactivated influenza vaccine	1
Other serious complications	1
Asthma related non-fatal serious adverse events	1
Participants with a serious adverse event	1
Complications	1
Participants with at least 1 adverse event	1
Complications irrespective of follow-up time	1
Participants with one or more serious adverse event (non-fatal)1	1
Damage to the teeth	1
Psychiatric adverse events (roflumilast) No. of participants	1
Drop outs due to side effects Number of participants who dropped out due to side effects during the trial, as a proportion of the total number of randomised participants	1
Relapse: recurrence of psychotic symptoms Reported by trial author as adverse event	1
Drop-out due to adverse effects	1
Requirement for anticholinergics (number of participants requiring medication for extrapyramidal side effects)	1
Failure to complete - side effects	1
Adverse effects (difficulty falling asleep)	1
Gastrointestinal side effects No. of participants experiencing diarrhoea	1
Serious adverse events: intussusception	1
Hardware irritation requiring removal	1
Serious side effects	1
Harms	1
Severe adverse events	1
Harms and adverse effects	1
Side effects - acne	1
Harms and adverse outcomes	1
Side effects - difficulty with concentration/concentration impaired/concentration-attention difficulties	1
Incidence of gastrointestinal adverse events	1
Side effects - nerve damage	1
Incidence of skin adverse events	1
Side effects - paraesthesia	1
Intravascular injection	1
Side effects - thinking abnormally	1
Major complications	1
Side effects (any reported throughout the intervention period)	1
Major Complications - Failure of entry	1
Total number of participants experiencing at least one side effect	1
Withdrawal due to side-effects	1
Withdrawal due to adverse effects	1
Adverse effects - important extrapyramidal adverse effects	1
Adverse effects lasting more than 24 hours	1
Minor complications	1
Minor Complications - Extraperitoneal insufflation	1
Major Complications - Vascular injury	1
Major Complications - Visceral injury	1
Adverse events, Compliance	1
Medication adherence/adverse effects	1
Adverse events, Mortality	2
Adverse effects: Death	2
Adverse events, Other clinical events	3
Adverse postoperative outcomes	1
Bile duct injury	1
Allergic reaction	1
Function	381
Residual kidney function	5
Treatment failure	4
Proportion of participants with healed ulcers	3
Continued remission	3
Overall anxiety follow-up values	2
Balance (Berg Balance Scale)	2
Overall physical function change score	2
Self-reported physical activity questionnaire - dichotomous outcomes	2
Clinical non-response at post-treatment	2
MMS	2
Motor function scales	2
Depression remission	2
Overall depression	2
Function	2
Patient assessed efficacy, sum of all symptoms	2
Function (change from baseline) Shoulder Disabilty Questionnaire 0-100 (lower scores = better function)	2
Seizure freedom	2
Gait velocity	2
Short-term overall improvement	2
General functioning	2
Superficial wound dehiscence	2
Return to activity	1
Number of ulcers healed	1
Mental distress: long-term	1
Anxiety levels at post-treatment—behavioural activation vs TAU	1
Physical health - failure to effectively manage a known disease state	1
Any age-related macular degeneration	1
Smoking cessation at longest follow-up	1
Apnoea, bradycardia or desaturation Number of twins with the episodes	1
Nausea	1
Asthma severity and symptoms	1
Participant-rated global improvement	1
Attention	1
Pulp exposure during caries removal	1
AUA total score, mean change from baseline American Urological Association Symptom Score. Scale from: 0 to 35.	1
Sexual Encounter Profile questions 2	1
50% responders, ITT - any dose pregabalin	1
Vasomotor symptoms: night sweats	1
Bond failure rate	1
Mesiodistal movement of the upper first permanent molar	1
Cannabis frequency	1
Number of ARTIs	1
Cannabis quantity	1
Alcohol frequency	1
Cardio-respiratory fitness	1
Percent difference in ARTIs	1
Change in a global measure of cognition MMSE, ADAS-Cog, Mattis Dementia Rating Scal	1
Progression/relapse	1
change in AALSRS - rhIGF-I 0.1 mg/kg/day	1
Relapse: Time to relapse	1
Change in ADAS-Cog	1
Self reported physical function Health Assessment Questionnaire and SF-36 Physical Function Score Scale 0-100 (converted so lower scores indicate better health)	1
Change in CGIC	1
Short-term improvement in sensory nerve conduction velocity (m/s) (3 months or less)	1
Change in FEV1 lung function (mL)	1
50% reduction in seizure frequency - ITT analysis	1
Change in immediate verbal memory scores	1
≥ 50% decrease in total YMRS from baseline at three weeks	1
Change in mean disability score on Rankin scale	1
Mental state- general	1
Change in mean disability score on scale used in original study	1
Mood Measures [Psychometric measures of mood]	1
Change in measures of dementia severity	1
Neurophysiology changes	1
Change in MMSE	1
Number of participants with confirmed progression	1
Change in NPI	1
Overall anxiety change	1
Change in participant's capacity for activities of daily living (Caregiver reported	1
Overall sexuality change	1
Change in participant's mood (self-reported)	1
Patients still unwell at day 4 to 7	1
change in SIP	1
Physical fitness	1
Changes to FSS	1
Preoperative anxiety (STAI) STAI. Scale from: 20 to 80.	1
Changes to the ALSFRS-R scores	1
Proportion of patients with deep/superficial wound infections	1
Changes to the MMT	1
Reduction in disability score Health Assessment Questionnaire.Scale from: 0 to 3	1
Clinical cure	1
residual renal function	1
Clinical Global Impressions - Improvement of condition (CGI-I) Rating of 1 = very much improved to 7 = very much worse	1
School attendance	1
Clinical global response	1
ALSFRS-R slope Change in ALSFRS-R / month	1
Clinical non-remission at post-treatment	1
Short-term improvement in CTS symptoms (Levine questionnaire) (3 months or less) Scale: 0 to 5	1
Clinical non-response at follow-up: ACT vs other psychological therapies	1
Sleep efficiency Percentage of total sleep time per time in bed	1
6MWD	1
Successful spontaneous breathing trial	1
Clinical remission	1
UPDRS motor score	1
Clinical remission or improvement	1
Vomiting, diarrhoea or rash	1
Clinical responders ≥ 3 point improvement in AUA	1
Menopausal Symptom Score	1
Clostridium difficile associated diarrhea	1
Mental state Days of hospitalisation	1
Cognition scores	1
Mental state: Average change in specific symptom scores: depressive scores degree of change	1
Combined symptom-medication scores Symptom scores	1
Mobility: long-term Jenkins Activity Checklist, Sickness Impact Profile, Nottingam Health Profile	1
Conjunctival immediate allergen sensitivity Symptom scores	1
Multidimensional function FIQ Total Score. Scale 0-100 (lower scores indicate greater health)	1
Ability to void spontaneously after TWOC without the need for re-catheterisation	1
Nausea between injection and discharge from labour ward Nausea between injection and discharge from labour ward	1
Coping (style)	1
NON - Healing of fissure (persistence or recurrence)	1
Corrected distant visual acuity [logMAR units]	1
Number of participants abstinent at follow-up	1
Corrected distant visual acuity [standard deviations]	1
Number of patients improved after 12 weeks (excluding those who did not complete the study) Neuropathy impairment score (range 0 to 280)	1
Cosmesis	1
Onset time of adequate surgical anaesthesia (minutes)	1
Cosmetic result - total of cosmetic problems	1
Alcohol abuse	1
Daily hours of hearing aid use	1
Overall role function follow-up values	1
Decreased breathlessness - early effect Borg scale or VAS	1
Participant perceived cure - stress urinary incontinence	1
Deep wound dehiscence	1
Alcohol quantity	1
Depression	1
People who had 50% reduction in seizures patient diaries	1
Depression (difference before and after ) Beck Depression Inventory	1
Periodic limb movements in sleep (PLMS Index)	1
Depression levels	1
Physical Function: Mobility Timed Up and Go	1
Depression levels at follow-up: ACT vs other psychological therapies	1
Plaque Scale from: 0 to 5	1
Depression levels at post-treatment (HAM-D)	1
Primary graft non-function	1
Abstinence (objective)	1
Alcohol use not in remission	1
Depression, self-rated at post-treatment	1
Prosthesis failure	1
Depressive symptoms	1
Recurrence of varicose veins	1
Diarrhoea on day 7	1
Relapse Treatment for AE of COPD or hospital re-admission	1
diplopia Patient reports and Clinical observation	1
RemissionAchievement of diseaseactivity score <2.	1
Disability grade change after four weeks GBS disability grade. Scale from: 0 to 6.	1
Response (specific), self-rated at post-treatment	1
Distance visual acuity LogMAR	1
SAE - Hand-foot syndrome (grade 3)	1
dizziness Patient reports and Clinical observation	1
Seizure frequency reduction (%)	1
Drug (non-alcohol) use: Not in remission	1
Self-reported physical activity	1
Drug abuse Self reported use of marijuana	1
Severity of dependence (difference before and after) ASI	1
Drug attitude—DAI	1
Sexual function: Objective assessment (Global efficacy questionnaire, improved erections)	1
Duration of cold symptoms (days)	1
Short-term improvement in functional status (Levine questionnaire) (3 months or less)	1
Duration of diarrhoea	1
Significant improvement in disability scale used in original study	1
Duration of diarrhoea (hours)	1
Sleep problems (0-100 scale) Higher scores indicate higher sleep problem levels	1
Dyspnoea	1
Specific behaviour - threat or injury to self or others average change score (ABS, high = worse)	1
Dyspnoea Borg scale, modified Borg scale, and visual analogue scale	1
Total sleep time, next night Diaries and actigraphy. Scale from: 120 to 800.	1
Dyspnoea: (m)MRC score	1
Treatment success Fair, good or excellent effectiveness	1
Endpoint score (HDRS or MADRS)	1
Vasomotor symptoms: daily hot flush frequency	1
Episodes in coregulated state (out of 20 observations)	1
Visual acuity at final follow-up LogMAR. Scale from: 0 to 3	1
ETEC diarrhoea	1
Weaning success	1
Executive functions	1
Memory span	1
Exercise capacity (5- or 6-minute walking distance on cylinder air)	1
Mental Development Index BSID II. Scale from: 0 to 100	1
Exercise capacity: 6MWD	1
Mental distress: medium-term	1
Exercise capacity: endurance time (minutes) Constant work rate cycle endurance test	1
Mental state and behaviour (DASS21. Scale from: 0 to 84 (high = poor))	1
Exercise capacity: percentage change constant work rate endurance time Constant work rate cycle endurance test	1
Mental state: as measured by BPRS BPRS (high score = poor)	1
Exercise capacity: percentage change in peak work rate Incremental cycle or incremental treadmill test	1
Mental state: Negative symptoms SANS	1
Eye drops Symptom scores	1
AFS score	1
Failure to complete - total -	1
Mobility: medium-term Jenkins Activity Checklist, Sickness Impact Profile, Integrated Motor Activity Monito	1
Failure to enter remission or possible remission	1
AIDS progression	1
Failure to respond (reduction ≥ 50% on HDRS	1
Muscle strength Maximum concentric leg extension (load measured in kg).	1
Falls	1
nausea Patient reports and Clinical observation	1
First recurrence	1
Neurological sequelae	1
Fistula improvement or healing	1
No clinically important change Number of people whose PANSS score either increased or did not decrease by at least 30% from the beginning to the end of the trial	1
Formal tests of cognition	1
nternational Index of Erectile Function questionnaire 4	1
Fractures	1
Number of leakage episodes in 24 hours - stress urinary incontinence	1
ACR50 American College of Rheumatology 50% improvement criteria	1
Number of participants symptomatic after 7 days of treatment	1
Function WOMAC function (range 0 to 10)	1
Number of participants with relapse	1
Function Various. Scale: 0 to 100 (higher score better)	1
Number of patients who showed improvement after 12 weeks (including those who did not complete the study) Neuropathy impairment score (range 0 to 280)	1
Active shoulder abduction	1
OHSS per women	1
Function (overall)	1
Ovarian hyperstimulation syndrome rate	1
Function Status Scale (Levine)	1
Akathisia	1
Function: NDI 0 no disability to 50 maximum disability	1
Overall improvement	1
Function/disability	1
Overall role function change score	1
Functional exercise capacity 6-minute walking distance (6MWD)	1
Overall severity score - clinician's rating	1
Functional status (long term) ODI or LBPRS	1
Overall withdrawal severity	1
Functional status (post-treatment) ODI or LBPRS	1
Participant perceived cure or improvement after treatment - stress urinary incontinence	1
Functional status at 2 years or more: Lysholm score (score 0 to 100: best function)	1
Participants with severe withdrawal	1
Functional status at 2 years or more: subjective IKDC score (score 0 to 100: best function)	1
Patient Global Impression of Change much or very much improved	1
Functional status at 2 years or more: Tegner activity score (score 0 to 10: highest activity)	1
Peak withdrawal score	1
Functional Status Scale (Levine) at 3 months or less Participants' self assessment questionnaire. Scale from: 1 to 5.	1
Per cent of patients who underwent successful reduction	1
Gain of 15 letters or more visual acuity	1
Percentage of participants reaching PASI 75	1
Acute rejection: all medications	1
Physical activity	1
Advanced age-related macular degeneration	1
Physical function HAQ-II. Scale from: 0 to 3; 0 is minimal loss of function.	1
General functionning (GAF)	1
Physical Function: Mobility Walking speed	1
General mental state BPRS	1
Physical health - failure to identify a disease state and provide appropriate treatment	1
General mental state PANSS	1
Preoperative anxiety (non-STAI) VAS, NRS	1
General Psychological Distress [Psychometric measures of general psychological distress]	1
Pressure ulcer incidence	1
General substance use outcomes	1
Progression to advanced AMD Grading of fundus photographs	1
Generalised anxiety	1
Proportion of participants who were not cured at follow-up	1
Generalised depression	1
Proportion of patients with clinical improvement in function compared to baseline	1
Global Assessment of Functioning GAF scale of 1 - 100	1
Proportion with no subjective improvement in MBL	1
Global Assessment Question	1
Psychomotor Development Index BSID II. Scale from: 0 to 100	1
Global outcome - not any improvement	1
Reading speed [words per minute]	1
Global Perceived Effect: Patient Rated Improvement 1 more improvement to 9 less improvement	1
Recurrence/relapse of symptoms Patient report	1
Global state—PANSS total score	1
Relapse	1
Global state: No clinically important overall improvement as rated by trialists	1
Relapse: Rate of relapse	1
Global state: No clinically significant response	1
Remission rates The number of participants who achieved remission as defined by: a score of 7 or less on the 17-item Hamilton Depression Rating Scale; 10 or less on the Montgomery-Asberg Depression Rating Scale; 'not ill or borderline mentally ill' on the Clinical Global Impression - Severity; or any other equivalent value on a depression scale defined by the authors	1
Grip strength	1
50% or greater reduction in seizure frequency	1
Grip strength at 3 months or less Dynamometer	1
Responder rate	1
Hearing aid benefit	1
Response rates Number of participants showing a reduction of at least 50% on the Hamilton Depression Rating Scale for Depression, the Montgomery-Asberg Depression Rating Scale or any other depression scale	1
IKDC knee examination grade normal (grade A) or nearly normal (grade B) - Intermediate/long-term follow-up (1 to 4.5 years)	1
SAE - Hair loss (grade 2	1
Immediate verbal memory	1
School absence (number of days)	1
Implant failure	1
All behavioural outcomes	1
Improvement by one or more grades after four weeks GBS disability grade scale	1
Self reported hearing handicap Validated self report measure: HHIE (Ventry 1982) scale from 0 to 100	1
Improvement in GNDS	1
Self reported use at 12-month follow-up Number of participants reporting heroin use	1
Improvement in impairment after 12 weeks (excluding those who did not complete the study) Neuropathy impairment score (range 0 to 280)	1
Self-reported physical activity questionnaire - continious outcomes	1
Improvement in impairment after 12 weeks (including those who did not complete the study) Neuropathy impairment score (range 0 to 280)	1
Severe ETEC diarrhoea	1
Improvement in lung function - early effect FEV1 (L) as absolute or change	1
Severity of symptom score	1
Improvement of 1 point or more on Rankin scale	1
Sexual Encounter Profile questions 3	1
Incidence of common cold	1
Sexual function: Subjective assessment (number of erections)	1
Superficial surgical site infection	1
Short-term improvement in distal motor latency (ms) (3 months or less)	1
Supplementation required to achieve adequate surgical anaesthesia	1
Short-term improvement in neurophysiologic parameters	1
Symptom Severity Scale (Levine) Participants' self assessment questionnaire. Scale from: 1 to 5.	1
Anxiety (any measure), self-rated at post-treatment	1
Tardive dyskinesia - any improvement	1
Signs or symptoms of pulpal disease	1
The proportion of participants with self-rated clinically significant hair regrowth at the end of the study Assessed on 3- and 5-point scales¹	1
Sleep onset latency, next day Diaries and actigraphy. Scale from: 0 to 120.	1
Time to healing	1
Sleepiness during the night shift KSS Scale from: 1 to 9.	1
Tinnitus sound quality (loudness) Measured with a visual analogue scale (scale range from 0 to 10)	1
Spasticity Tallied Modified Ashworth Scale	1
Tophus regression -	1
Spectacle independence	1
Total effectiveness rate - Clinician's rating	1
Anxiety and depression	1
Total ocular symptom scores Symptom scores	1
Incidence of delirium 1 NH CAM	1
Symptom Severity Scale (Levine)	1
Incidence of ESKD Analysis method, calculated by regression analysis: 1/SCr versus time	1
Tardive dyskinesia - any clinically important improvement	1
Incidence of moderate OHSS	1
Technique failure (death-censored)	1
Incidence of OHSS	1
Time to complete healing (weeks) (UV vs control) Scale from: 0 to complete healing	1
Incidence of severe OHSS	1
Tinnitus severity or handicap Measured by Tinnitus Handicap Inventory (scale range from 0 to 100)	1
Information processing speed	1
Tobacco frequency	1
Intelligence quotient	1
Total clearance (at 4 weeks or less) Investigator's assessment	1
International Index of Erectile Function questionnaire 3	1
Total ITI Success	1
IRLS range: 0 to 40 (= severe)	1
Total sleep time, next day Diaries and actigraphy. Scale from: 120 to 600.	1
Itching VAS	1
Tranquilisation or asleep	1
Treatment efficacy CAPS, CIDI	1
Treatment failure Need to intensify therapy/ED or hospital admission	1
Itchy/Gritty eyes Symptom scores	1
Treatment failure(indication for non-routine secondary surgery)	1
Language impairment: accuracy of naming until end of intervention phase (relative change in standard units) Rule of thumb for interpretation: 0.2 represents a small effect, 0.5 a moderate effect, and 0.8 a large effect	1
UPDRS ADL score	1
Long-term improvement in CTS symptoms	1
Use of primary substance Patients with positive urine test at the end of treatment	1
Loss of fewer than 15 letters visual acuity	1
Vasomotor symptoms: hot flush intensity	1
Lung function: FEV	1
Ventilator-free days (only means)	1
Manipulation under anaesthesia Counts of manipulation under anaesthesia	1
Visual field defects	1
Mean change in visual acuity	1
Watery eyes Symptom scores	1
Mean change in wound size, with adjustment for baseline size	1
Working memory	1
Mean change in YMRS from baseline at three weeks Young Mania Rating Scale (YMRS): an 11-item questionnaire to assess the severity of core symptoms of mania. Scale from 0 to 60	1
Mean number of new enhancing lesions	1
Mortality	135
Mortality	18
All-cause mortality	10
Death	9
Overall survival	7
Death from any cause	7
Mortality	5
Mortality (all-cause)	3
Progression free survival	3
Treatment-related mortality	2
Mortality	2
Miscarriage rate	2
All-cause death	2
Progression-free survival	2
Live birth rate	2
90-day mortality	1
Preterm birth	1
Mortality, all-cause	1
Death by any cause	1
Miscarriage rate per woman per couple	1
All cause mortality	1
Mortality (ICU, hospital) (days)	1
Death or disability after one year	1
Neonatal death	1
Deaths - Vitamin D (D2, D3, 25(OH)D) plus calcium	1
Cancer mortality in trials using vitamin D₃(cholecalciferol)	1
Deaths (all conditions)	1
Cardiac mortality	1
Dying at home	1
Mortality (all cause)	1
Graft loss including death	1
Mortality before hospital discharge	1
ICU mortality	1
Mortality: Secondary to bleeding	1
Infanticide	1
Death - Number of participants that died from suicide	1
Live Birth	1
Miscarriage per couple	1
Live birth or ongoing pregnancy	1
Miscarriage rate per pregnancy	1
Live birth per allocated couple	1
Miscarriage rate per woman randomised	1
Live birth per couple	1
Complete miscarriage	1
Live birth per woman	1
Mortality Mortality at latest follow-up	1
Live birth per woman randomised	1
Death - Number of participants that died from natural causes	1
All-cause mortality	1
Mortality at maximal follow-up	1
All-cause mortality according to antiviral medication	1
Mortality irrespective of follow-up time	1
Short term mortality	1
Mortality, due to pneumonia	1
survival - rhIGF-I 0.1 mg/kg/day	1
mortality: TEG or ROTEM vs control	1
Survival to hospital discharge	1
Neonatal death (within 28 days after delivery)	1
Total mortality	1
Overall survival	1
All-cause mortality or liver-related morbidity	1
Death associated with CMV disease	1
1-year mortality	1
Relapse or death	1
Live birth rate per woman or couple	1
Suicide	1
Live birth rate—high versus low hyaluronic acid	1
Survival rate of the implant (Revision surgery reported)	1
Live birth rate—high versus low or no hyaluronic acid	1
Tb related death	1
Live birth rate—high versus no hyaluronic acid	1
Tracheostomy-free survival	1
Maternal death (death while pregnant or within 42 days of termination of pregnancy	1
Treatment-related mortality - overall analysis	1
Miscarriage	1
Miscarriage per clinical pregnancy	1
Mortality, Function	1
Other clinical events	196
Recurrent seizure	5
Acute rejection	3
Morbidity	3
Pregnancy	2
Clinical pregnancy rate	2
Severe episodes of all-cause diarrhoea	2
Graft loss	2
Pre-eclampsia	2
Interproximal caries	2
Cardiovascular events	2
Short-term lymphocyst formation: both asymptomatic and symptomatic	2
Severe rotavirus diarrhoea	2
Multiple pregnancy rate	2
Pneumonia	2
Major bleeding	2
Recurrence of pneumonia	1
OHSS	1
Calculus	1
Cancer	1
Pneumonia	1
Cancer occurrence	1
Severe/moderate exacerbations (hospitalisation or course of medication or ER visit)	1
Cancer occurrence in trials using vitamin D₃ (cholecalciferol)	1
Neonatal sepsis/infection	1
Acute rejection The number of patients who experienced at least one episode of rejection	1
Peritonitis rate (episodes/total patient-months)	1
Cardiovascular or cerebrovascular events	1
Pregnancy rate per woman randomised	1
Caries - DMFS (prevented fraction (PF))	1
Secondary malignancies - AML/MDS	1
Catheter-related local infection	1
supraventricular arrhythmias	1
Catheter-related sepsis	1
Multiple pregnancy rate per woman per couple (on ultrasound)	1
Clinical attachment loss	1
number of other sickle-related events	1
clinical pregnancy	1
Patients with 1 or more exacerbations	1
Clinical pregnancy per allocated couple	1
Persons sustaining new vertebral fracture or deformity	1
Clinical pregnancy per couple	1
Postphlebitic syndrome	1
Clinical pregnancy per woman	1
Protection from experiencing an asthma exacerbation of any cause over the influenza season - children (over 6 years of age) given inactivated influenza vaccine	1
Clinical pregnancy per woman randomised	1
Red eyes Symptom scores	1
All bleeding events	1
Severe allergic reaction	1
Clinical pregnancy rate per randomised woman	1
stroke	1
Clinical pregnancy rate per woman or couple	1
Symptomatic VTE	1
Clinical pregnancy rate—high versus low hyaluronic acid	1
Annual Exacerbation Rates	1
Clinical pregnancy rate—high versus low or no hyaluronic acid	1
myocardial infarction	1
Clinical pregnancy rate—high versus no hyaluronic acid	1
Non-remission at post-treatment	1
Clinical progression	1
Number of patients with one or more exacerbations	1
Clinically-diagnosed sepsis	1
Ongoing pregnancy rate per randomised woman	1
CMV disease and CMV infection in all treated patients: all symptomatic CMV disease	1
Pelvic infection	1
Complications during pregnancy per woman per couple - ectopic pregnancy4	1
Persons sustaining new hip fracture	1
Congenital abnormalities per clinical pregnancy	1
Plaque indices	1
Congenital anomalies	1
Post-ERCP pancreatitis (ITT)	1
Conversion to open cholecystectomy	1
Asthma symptom score (scale 0 to 4)	1
CVD event	1
Presence of at least one rejection episode	1
Decay (decalcification) associated with or around the etching field	1
Pulmonary hypoplasia	1
Deep wound dehiscence	1
Barotrauma	1
Dentine caries in permanent molars	1
Respiratory complications	1
Diabetes complications	1
Seizure free Patient diary	1
Diabetes mellitus	1
Severe exacerbations (hospitalisations)	1
Diabetes mellitus onset	1
Short-term lymphocyst formation: symptomatic	1
Ectopic pregnancy per couple	1
Super-infection	1
Exacerbation rates per participant per year	1
Surgical wound infection (SWI)	1
Expulsion by 6 months	1
Tooth movement	1
Failed graft	1
Multiple pregnancy per woman	1
Falls	1
Multiple pregnancy rate (per ongoing pregnancy)	1
Febrile morbidity	1
Multiple pregnancy rate per woman per couple at birth	1
Fibroid recurrence within 2 years	1
Myocardial infarction (non-fatal or fatal)	1
Frequency of all-cause AOM PCV7 administered in early infancy	1
Neurological sequelae	1
Frequency of exacerbations	1
Not screened for cardiovascular risk factors	1
Frequency of pneumococcal AOM PCV7 administered in early infancy	1
Number of patients with new demineralised white lesions	1
Gestational diabetes	1
Number of patients with one or more exacerbations requiring hospitalisation	1
Gingivitis Scale from: 0 to 3	1
Ongoing pregnancy per woman	1
Gingivitis Scale from: 0 to 4	1
Participants with rash (all conditions)	1
All pneumonia events	1
Patients with exacerbations Number of patients with exacerbations	1
Graft loss: all medications	1
Periodontitis	1
Gynaecomastia	1
Persons sustaining any new fracture	1
Haemothorax or pneumothorax	1
Persons sustaining new non-vertebral fracture	1
Herpes simplex and Herpes zoster infection: all medications	1
Persons with renal disease (calculi or insufficiency) - Vitamin D (D2, D3 or 25(OH)D) plus calcium	1
Hot flushes	1
Antibiotic associated diarrhea	1
Hypersensitivity reactions	1
Pneumonia irrespective of follow-up time	1
Incidence of new organ failure	1
Postoperative functional BCVA achieved (post-suture removal, varied follow-up times) Functional BCVA = vision of 0.30 LogMAR or better	1
Incidence of recurrent urinary retention	1
Arrhythmia	1
Incisional hernia	1
Pregnancy rate	1
Infection	1
Premature birth (less than 37 weeks of gestation)	1
Infection The number of overall infections per 100 patient days	1
Preterm birth	1
Infection and/or dehiscence	1
Protection from experiencing an influenza-related asthma exacerbation over the influenza season - children (over 6 years of age) given inactivated influenza vaccine	1
Infection during pregnancy (including urinary tract infections and others) (ALL)	1
Recurrence angina pectoris Treadmill exercise test	1
Infection recurrence	1
Recurrence of postnatal psychosis	1
Infections - Suspected or proven infections (any) Clinical and microbiological methods	1
Recuurent VTE	1
Infections (grade 3 to 4)	1
Reintubation rate	1
Infectious complications	1
Return of spontaneous circulation	1
injection site inflammation/reaction	1
Secondary malignancies - Solid cancer	1
Internal organ injury	1
Serious infections	1
All symptomatic CMV disease	1
Bleeding: Number of days on which a significant bleeding event occurred	1
Liver morbidity	1
Bleeding: Numbers of patients with at least one significant bleeding event	1
Long-term lymphocyst formation: both asymptomatic and symptomatic	1
Bronchiolitis obliterans syndrome The number of patients diagnosed with the bronchiolitis obliterans syndrome	1
upper genital track infection	1
Sternal or rib fractures	1
Vomiting	1
Stroke	1
Maternal puerperal sepsis	1
Superficial surgical site infection	1
mediastinal tube drainage or postoperative bleeding (mL)	1
Surgical site infection	1
Moderate exacerbations (course of antibiotics or oral steroids)	1
Symptomatic PE	1
All-cause diarrhoea	1
Time to return to activity	1
Mucositis (any) 0-4 scale	1
Total cardiovascular events	1
Mucositis (severe) 0-4 scale	1
Multiple pregnancy per couple	1
Acute gout attack frequency participant self-report using gout flare diary	1
Malignancy	1
Pain	71
Pain	6
Pain Intensity (0 to 5)	3
Complete resolution of sore throat pain - Patient report	2
Overall pain better or improved	2
PAIN (VAS)	1
Proportion with 50% or greater decrease in pain score from baseline - 32 to 36 hours	1
Pain visual analogue score Scale from 0 to 10	1
Breat pain	1
Pain	1
Complete failure of block	1
At least 50% of maximum pain relief over 4 to 6 hours	1
At least 50% of maximum pain relief	1
Pain: short-term follow-up Subgroup analysis: low-frequency rTMS	1
IMMPACT definition - any at least moderate pain benefit	1
Short-term improvement in CTS symptoms (VAS pain)	1
IMMPACT definition - any substantial pain benefit	1
Pain (0-100 scale) Higher scores indicate higher pain levels	1
Improvements in pain intensity as defined by the trialist (primary outcome)	1
pain intensity Numerical pain scale	1
Inflow pain	1
Pain intensity measured with continuous scales: medium-term various self-report scales	1
injection site pain	1
Pain: long-term follow-up rTMS all studies	1
Joint pain reduction 10-point Likert scale (0 is no pain)	1
At least 50% reduction in pain or equivalent	1
Knee pain Knee Society Score, sub score pain (possible range of points 0 (severe pain) - 50 (no pain))	1
Secondary analgesia failure : Tourniquet pain	1
Maternal pain between injection and discharge from labour ward	1
Tourniquet pain	1
Mean absolute reduction in sore throat pain - Visual analogue scale or McGrath scale	1
Pain Visual analogue scale. Scale: 0 to 10 (lower score better)	1
Mean time to complete resolution of sore throat pain Patient report	1
Pain (post-treatment) VAS or LBPRS	1
Mean time to onset of pain relief in hours Patient report	1
Pain duration (1 to 7)	1
Neurobehaviour: infant pain score following painful procedure - At 90 seconds post heel lance Premature Infant Pain Profile (PIPP). Scale from: 0 to 21.	1
Pain Intensity - intermediate-term	1
Number of patients not using rescue medication at 6 hours	1
Pain intensity measured with continuous scales: long-term	1
Number requiring additional analgesia at any time postoperatively - high dose clonidine	1
Pain Intensity: VAS 0 no pain to 10 worst pain	1
Overall pain	1
Pain-free participants	1
Overall pain (change from baseline) 0-100 visual analogue scale (lower score = less pain)	1
Pain: medium-term follow-up rTMS all studies	1
Participant-reported pain relief ≥ 30%	1
Painful symptoms	1
PID	1
Adequate surgical anaesthesia - At 30 minutes post-block assessment interval	1
Postoperative pain score - high dose clonidine	1
Primary anaesthesia failure	1
Proportion of patients with > 50% maximum pain relief (TOTPAR) over 2 hours - Ibuprofen 400 mg versus paracetamol 1000 mg	1
Proportion of patients with > 50% maximum pain relief (TOTPAR) over 6 hours - Ibuprofen 400 mg versus paracetamol 1000 mg	1
Pain 0 to 10 visual analogue scale (0 = no pain)	1
requirement for opiate treatment	1
Pain 10-cm VAS scale	1
Secondary analgesia failure: Intraoperative sedation required	1
Pain Pain Assessment Checklist for Seniors With Limited Ability to Communicate Scale from: 0 to 24	1
Tenderness Tender point count and myalgic scores Scores converted to tender points, 0-18 (lower scores indicate less tenderness)	1
Pain Visual analog scale Scale 0-10 cm (lower scores indicate less pain)	1
50% pain reduction	1
Pain Visual analog scale Scale 0-10O points (lower scores indicate less pain)	1
Quality of life	95
Quality of life, Function	2
Quality of life, Satisfaction with care	1
Therapeutic decision	26
Conversion to open cholecystectomy	2
Red cell transfusion requirements (mL)	1
Blood transfusion Blood transfusion during puerperium	1
Steroid sparing effect	1
Perioperative bleeding requiring surgical intervention	1
Proportion of patients receiving FFP	1
Rate of surgical re-intervention: TEG or ROTEM vs control	1
Endotracheal intubation	1
Repeated need for tranquillisation	1
Manual removal of placenta Manual removal after intervention	1
Antibiotic-free days	1
Need for blood transfusion	1
Peritoneal ultrafiltration - 4 hours (mL/4 hours)	1
Need for prostatic surgery	1
Proportion of patients receiving platelets	1
Number of patients transfused	1
Re-operation rate (not involving implant change, short and long term)	1
Number of platelet transfusions	1
Reintubation	1
Organ system failure - Renal insufficiency leading to replacement therapy	1
Retransplantation	1
Patients prescribed antibiotics	1
Surgical evacuation	1
Patients prescribed antimalarials	1
Perioperative bleeding requiring non-surgical intervention	1
Therapeutic decision	7
Antibiotic use	1
Need for surgery	1
Mechanical ventilation for RSV infection	1
Combined transfusion volume (mL) of FFP	1
Supplemental oxygen therapy for RSV infection	1
Courses of oral steroids: number of participants receiving at least one course of oral steroids	1
Further interventions within 2 years	1
(vide)
(vide)
Total général	1089

## Sheet: PIOS
O1	O1_Class
Adverse events (episodes of peritonitis)	Adverse events - Side effects
Adverse effects	Adverse events - Side effects
Adverse effects	Adverse events - Side effects
Adverse effects	Adverse events - Side effects
Adverse effects	Adverse events - Side effects
Adverse effects	Adverse events - Side effects
Adverse effects	Adverse events - Side effects
Adverse effects	Adverse events - Side effects
Adverse Effects	Adverse events - Side effects
Adverse effects	Adverse events - Side effects
Adverse effects	Adverse events - Side effects
Adverse effects	Adverse events - Side effects
Adverse effects	Adverse events - Side effects
Adverse effects - any important adverse effects	Adverse events - Side effects
Adverse effects - important extrapyramidal adverse effects	Adverse events - Side effects
Adverse effects (difficulty falling asleep)	Adverse events - Side effects
Adverse effects lasting more than 24 hours	Adverse events - Side effects
Adverse effects—parallel trials	Adverse events - Side effects
Adverse effects: extrapyramidal effects	Adverse events - Side effects
Adverse effects: Extrapyramidal symptoms	Adverse events - Side effects
Adverse effects: Psychotic symptoms	Adverse events - Side effects
Adverse effects: Laboratory values, blood pressure, participant-reported adverse effects at recall	Adverse events - Side effects
Adverse effects: Specific - dystonia during	Adverse events - Side effects
Adverse effects	Adverse events - Side effects
Adverse effects	Adverse events - Side effects
Adverse effects/events - extrapyramidal symptoms - medium term	Adverse events - Side effects
Adverse event - clinically important adverse effect	Adverse events - Side effects
Adverse effects	Adverse events - Side effects
Adverse events	Adverse events - Side effects
Adverse events	Adverse events - Side effects
adverse events	Adverse events - Side effects
Adverse events	Adverse events - Side effects
Adverse events	Adverse events - Side effects
Adverse events	Adverse events - Side effects
Adverse events	Adverse events - Side effects
Adverse events	Adverse events - Side effects
Adverse events	Adverse events - Side effects
Adverse Events	Adverse events - Side effects
Adverse events	Adverse events - Side effects
Adverse events	Adverse events - Side effects
Adverse events	Adverse events - Side effects
Adverse events	Adverse events - Side effects
Adverse events	Adverse events - Side effects
Adverse events	Adverse events - Side effects
Adverse events	Adverse events - Side effects
Adverse events	Adverse events - Side effects
Adverse events	Adverse events - Side effects
Adverse events	Adverse events - Side effects
Adverse events	Adverse events - Side effects
Adverse events	Adverse events - Side effects
Adverse events Counts of adverse events	Adverse events - Side effects
Adverse events No. of participants experiencing any adverse event	Adverse events - Side effects
Adverse events	Adverse events - Side effects
Adverse events Number of patients with adverse events	Adverse events - Side effects
Adverse events - Diabetes mellitus requiring insulin	Adverse events - Side effects
Adverse events - diarrhoea	Adverse events - Side effects
Adverse events - Hypertension	Adverse events - Side effects
Adverse events - overall (adverse events not separated)	Adverse events - Side effects
Adverse events - Participant's report	Adverse events - Side effects
Adverse events (vomiting)	Adverse events - Side effects
Adverse events as N of participants with at least one adverse event subjective and objective	Adverse events - Side effects
adverse events associated with the use of anticoagulants (e.g. bleeding)	Adverse events - Side effects
Adverse events leading to cessation of treatment	Adverse events - Side effects
Adverse events of hearing aid fitting and use	Adverse events - Side effects
Adverse events: any complications within first month - UAE versus myomectomy	Adverse events - Side effects
Adverse events: Lost to follow-up	Adverse events - Side effects
Adverse events: major postprocedural complications	Adverse events - Side effects
Adverse events: nephrolithiasis in trials using vitamin D₃(cholecalciferol) combined with calcium	Adverse events - Side effects
Adverse post-surgical events	Adverse events - Side effects
All serious adverse events	Adverse events - Side effects
All-cause non-fatal serious adverse events	Adverse events - Side effects
All-cause serious adverse events	Adverse events - Side effects
Any adverse event	Adverse events - Side effects
Any adverse event	Adverse events - Side effects
Asthma exacerbation (adverse effects) caused by inactivated influenza vaccine, measured in the first 2 weeks following vaccination - children (over 3 years of age) given inactivated influenza vaccine	Adverse events - Side effects
Asthma related non-fatal serious adverse events	Adverse events - Side effects
Complications	Adverse events - Side effects
Complications irrespective of follow-up time	Adverse events - Side effects
Damage to the teeth	Adverse events - Side effects
Drop outs due to side effects Number of participants who dropped out due to side effects during the trial, as a proportion of the total number of randomised participants	Adverse events - Side effects
Drop-out due to adverse effects	Adverse events - Side effects
Failure to complete - side effects	Adverse events - Side effects
Gastrointestinal side effects No. of participants experiencing diarrhoea	Adverse events - Side effects
Hardware irritation requiring removal	Adverse events - Side effects
Harms	Adverse events - Side effects
Harms and adverse effects	Adverse events - Side effects
Harms and adverse outcomes	Adverse events - Side effects
Incidence of gastrointestinal adverse events	Adverse events - Side effects
Incidence of skin adverse events	Adverse events - Side effects
Intravascular injection	Adverse events - Side effects
Major complications	Adverse events - Side effects
Major Complications - Failure of entry	Adverse events - Side effects
Major Complications - Vascular injury	Adverse events - Side effects
Major Complications - Visceral injury	Adverse events - Side effects
Minor complications	Adverse events - Side effects
Minor Complications - Extraperitoneal insufflation	Adverse events - Side effects
Minor Complications - Injury to mesentery	Adverse events - Side effects
Minor Complications - Trocar site bleeding	Adverse events - Side effects
Minor Complications - Trocar site infection	Adverse events - Side effects
Non-fatal, serious adverse events (all)	Adverse events - Side effects
Non-fatal, serious adverse pneumonia events (requiring hospital admission)	Adverse events - Side effects
Number experiencing hypotensive or other adverse effects	Adverse events - Side effects
Number of children reporting any SAE	Adverse events - Side effects
Number of dropouts due to adverse events	Adverse events - Side effects
Number of participants experiencing any adverse event	Adverse events - Side effects
Number of participants experiencing any serious adverse event	Adverse events - Side effects
Number of participants who dropped out for AEs	Adverse events - Side effects
Number of participants withdrawn due to adverse events	Adverse events - Side effects
number of serious complications of SCD	Adverse events - Side effects
Number with adverse effects	Adverse events - Side effects
One or more adverse event	Adverse events - Side effects
Other serious complications	Adverse events - Side effects
Participant withdrawals due to adverse events participant and study investigator reported	Adverse events - Side effects
Participants with a serious adverse event	Adverse events - Side effects
Participants with a serious adverse event (all conditions)	Adverse events - Side effects
Participants with at least 1 adverse event	Adverse events - Side effects
Participants with at least 1 adverse event (all conditions)	Adverse events - Side effects
Participants with one or more serious adverse event (non-fatal)1	Adverse events - Side effects
Proportion of participants experiencing adverse events	Adverse events - Side effects
Psychiatric adverse events (roflumilast) No. of participants	Adverse events - Side effects
QuOL - Adverse events	Adverse events - Side effects
Relapse: recurrence of psychotic symptoms Reported by trial author as adverse event	Adverse events - Side effects
Reported complications (Laser capsulotomies for posterior capsule opacification (PCO))	Adverse events - Side effects
Requirement for anticholinergics (number of participants requiring medication for extrapyramidal side effects)	Adverse events - Side effects
Respiratory complications	Adverse events - Side effects
Serious adverse events	Adverse events - Side effects
Serious adverse events	Adverse events - Side effects
Serious adverse events	Adverse events - Side effects
Serious adverse events	Adverse events - Side effects
Serious adverse events	Adverse events - Side effects
Serious adverse events	Adverse events - Side effects
Serious adverse events	Adverse events - Side effects
Serious adverse events	Adverse events - Side effects
Serious adverse events	Adverse events - Side effects
Serious Adverse events	Adverse events - Side effects
Serious Adverse events	Adverse events - Side effects
Serious adverse events	Adverse events - Side effects
Serious adverse events	Adverse events - Side effects
Serious adverse events participant and study investigator reported	Adverse events - Side effects
Serious adverse events: intussusception	Adverse events - Side effects
Serious ocular adverse events	Adverse events - Side effects
Serious side effects	Adverse events - Side effects
Serious systemic adverse events	Adverse events - Side effects
Severe adverse events	Adverse events - Side effects
Side effects	Adverse events - Side effects
Side effects - acne	Adverse events - Side effects
Side effects - bruises	Adverse events - Side effects
Side effects - difficulty with concentration/concentration impaired/concentration-attention difficulties	Adverse events - Side effects
Side effects - limb infection	Adverse events - Side effects
Side effects - nerve damage	Adverse events - Side effects
Side effects - oedema	Adverse events - Side effects
Side effects - paraesthesia	Adverse events - Side effects
Side effects - superficial vein thrombosis	Adverse events - Side effects
Side effects - thinking abnormally	Adverse events - Side effects
Side effects - weight loss/decrease	Adverse events - Side effects
Side effects (any reported throughout the intervention period)	Adverse events - Side effects
Total adverse events (diarrhoea, vomiting or nausea)	Adverse events - Side effects
Total number of participants experiencing at least one side effect	Adverse events - Side effects
Treatment withdrawal (adverse effect)	Adverse events - Side effects
Withdrawal due to adverse effects	Adverse events - Side effects
Withdrawal due to adverse event	Adverse events - Side effects
Withdrawal due to adverse events	Adverse events - Side effects
Withdrawal due to adverse events	Adverse events - Side effects
Withdrawal due to adverse events	Adverse events - Side effects
Withdrawal due to side-effects	Adverse events - Side effects
Withdrawals due to adverse events	Adverse events - Side effects
Withdrawals due to adverse events	Adverse events - Side effects
Withdrawals due to adverse events	Adverse events - Side effects
Medication adherence/adverse effects	Adverse events, Compliance
Adverse effects: Death	Adverse events, Mortality
Adverse effects: Death	Adverse events, Mortality
Adverse postoperative outcomes	Adverse events, Other clinical events
Allergic reaction	Adverse events, Other clinical events
Bile duct injury	Adverse events, Other clinical events
≥ 50% decrease in total YMRS from baseline at three weeks	Function
50% or greater reduction in seizure frequency	Function
50% reduction in seizure frequency - ITT analysis	Function
50% responders, ITT - any dose pregabalin	Function
6MWD	Function
Ability to void spontaneously after TWOC without the need for re-catheterisation	Function
Abstinence (objective)	Function
ACR50 American College of Rheumatology 50% improvement criteria	Function
Active shoulder abduction	Function
Acute rejection: all medications	Function
Advanced age-related macular degeneration	Function
AFS score	Function
AIDS progression	Function
Akathisia	Function
Alcohol abuse	Function
Alcohol frequency	Function
Alcohol quantity	Function
Alcohol use not in remission	Function
All behavioural outcomes	Function
ALSFRS-R slope Change in ALSFRS-R / month	Function
Anxiety (any measure), self-rated at post-treatment	Function
Anxiety and depression	Function
Anxiety levels at post-treatment—behavioural activation vs TAU	Function
Any age-related macular degeneration	Function
Apnoea, bradycardia or desaturation Number of twins with the episodes	Function
Asthma severity and symptoms	Function
Attention	Function
AUA total score, mean change from baseline American Urological Association Symptom Score. Scale from: 0 to 35.	Function
Balance (Berg Balance Scale)	Function
Balance (Berg Balance Scale)	Function
Bond failure rate	Function
Cannabis frequency	Function
Cannabis quantity	Function
Cardio-respiratory fitness	Function
Change in a global measure of cognition MMSE, ADAS-Cog, Mattis Dementia Rating Scal	Function
change in AALSRS - rhIGF-I 0.1 mg/kg/day	Function
Change in ADAS-Cog	Function
Change in CGIC	Function
Change in FEV1 lung function (mL)	Function
Change in immediate verbal memory scores	Function
Change in mean disability score on Rankin scale	Function
Change in mean disability score on scale used in original study	Function
Change in measures of dementia severity	Function
Change in MMSE	Function
Change in NPI	Function
Change in participant's capacity for activities of daily living (Caregiver reported	Function
Change in participant's mood (self-reported)	Function
change in SIP	Function
Changes to FSS	Function
Changes to the ALSFRS-R scores	Function
Changes to the MMT	Function
Clinical cure	Function
Clinical Global Impressions - Improvement of condition (CGI-I) Rating of 1 = very much improved to 7 = very much worse	Function
Clinical global response	Function
Clinical non-remission at post-treatment	Function
Clinical non-response at follow-up: ACT vs other psychological therapies	Function
Clinical non-response at post-treatment	Function
Clinical non-response at post-treatment	Function
Clinical remission	Function
Clinical remission or improvement	Function
Clinical responders ≥ 3 point improvement in AUA	Function
Clostridium difficile associated diarrhea	Function
Cognition scores	Function
Combined symptom-medication scores Symptom scores	Function
Conjunctival immediate allergen sensitivity Symptom scores	Function
Continued remission	Function
Continued remission	Function
Continued remission	Function
Coping (style)	Function
Corrected distant visual acuity [logMAR units]	Function
Corrected distant visual acuity [standard deviations]	Function
Cosmesis	Function
Cosmetic result - total of cosmetic problems	Function
Daily hours of hearing aid use	Function
Decreased breathlessness - early effect Borg scale or VAS	Function
Deep wound dehiscence	Function
Depression	Function
Depression (difference before and after ) Beck Depression Inventory	Function
Depression levels	Function
Depression levels at follow-up: ACT vs other psychological therapies	Function
Depression levels at post-treatment (HAM-D)	Function
Depression remission	Function
Depression remission	Function
Depression, self-rated at post-treatment	Function
Depressive symptoms	Function
Diarrhoea on day 7	Function
diplopia Patient reports and Clinical observation	Function
Disability grade change after four weeks GBS disability grade. Scale from: 0 to 6.	Function
Distance visual acuity LogMAR	Function
dizziness Patient reports and Clinical observation	Function
Drug (non-alcohol) use: Not in remission	Function
Drug abuse Self reported use of marijuana	Function
Drug attitude—DAI	Function
Duration of cold symptoms (days)	Function
Duration of diarrhoea	Function
Duration of diarrhoea (hours)	Function
Dyspnoea	Function
Dyspnoea Borg scale, modified Borg scale, and visual analogue scale	Function
Dyspnoea: (m)MRC score	Function
Endpoint score (HDRS or MADRS)	Function
Episodes in coregulated state (out of 20 observations)	Function
ETEC diarrhoea	Function
Executive functions	Function
Exercise capacity (5- or 6-minute walking distance on cylinder air)	Function
Exercise capacity: 6MWD	Function
Exercise capacity: endurance time (minutes) Constant work rate cycle endurance test	Function
Exercise capacity: percentage change constant work rate endurance time Constant work rate cycle endurance test	Function
Exercise capacity: percentage change in peak work rate Incremental cycle or incremental treadmill test	Function
Eye drops Symptom scores	Function
Failure to complete - total -	Function
Failure to enter remission or possible remission	Function
Failure to respond (reduction ≥ 50% on HDRS	Function
Falls	Function
Fatigue (20-100 scale) Higher scores indicate higher fatigue levels	Quality of life
First recurrence	Function
Fistula improvement or healing	Function
Formal tests of cognition	Function
Fractures	Function
Function	Function
Function	Function
Function WOMAC function (range 0 to 10)	Function
Function Various. Scale: 0 to 100 (higher score better)	Function
Function (change from baseline) Shoulder Disabilty Questionnaire 0-100 (lower scores = better function)	Function
Function (change from baseline) Shoulder Disabilty Questionnaire 0-100 (lower scores = better function)	Function
Function (overall)	Function
Function Status Scale (Levine)	Function
Function: NDI 0 no disability to 50 maximum disability	Function
Function/disability	Function
Functional exercise capacity 6-minute walking distance (6MWD)	Function
Functional status (long term) ODI or LBPRS	Function
Functional status (post-treatment) ODI or LBPRS	Function
Functional status at 2 years or more: Lysholm score (score 0 to 100: best function)	Function
Functional status at 2 years or more: subjective IKDC score (score 0 to 100: best function)	Function
Functional status at 2 years or more: Tegner activity score (score 0 to 10: highest activity)	Function
Functional Status Scale (Levine) at 3 months or less Participants' self assessment questionnaire. Scale from: 1 to 5.	Function
Gain of 15 letters or more visual acuity	Function
Gait velocity	Function
Gait velocity	Function
General functioning	Function
General functioning	Function
General functionning (GAF)	Function
General mental state BPRS	Function
General mental state PANSS	Function
General Psychological Distress [Psychometric measures of general psychological distress]	Function
General substance use outcomes	Function
Generalised anxiety	Function
Generalised depression	Function
Global Assessment of Functioning GAF scale of 1 - 100	Function
Global Assessment Question	Function
Global outcome - not any improvement	Function
Global Perceived Effect: Patient Rated Improvement 1 more improvement to 9 less improvement	Function
Global state—PANSS total score	Function
Global state: No clinically important overall improvement as rated by trialists	Function
Global state: No clinically significant response	Function
Grip strength	Function
Grip strength at 3 months or less Dynamometer	Function
Hearing aid benefit	Function
IKDC knee examination grade normal (grade A) or nearly normal (grade B) - Intermediate/long-term follow-up (1 to 4.5 years)	Function
Immediate verbal memory	Function
Implant failure	Function
Improvement by one or more grades after four weeks GBS disability grade scale	Function
Improvement in GNDS	Function
Improvement in impairment after 12 weeks (excluding those who did not complete the study) Neuropathy impairment score (range 0 to 280)	Function
Improvement in impairment after 12 weeks (including those who did not complete the study) Neuropathy impairment score (range 0 to 280)	Function
Improvement in lung function - early effect FEV1 (L) as absolute or change	Function
Improvement of 1 point or more on Rankin scale	Function
Incidence of common cold	Function
Incidence of delirium 1 NH CAM	Function
Incidence of ESKD Analysis method, calculated by regression analysis: 1/SCr versus time	Function
Incidence of moderate OHSS	Function
Incidence of OHSS	Function
Incidence of severe OHSS	Function
Independence in ADL scales	Quality of life
Independence in ADL scales	Quality of life
Information processing speed	Function
Intelligence quotient	Function
International Index of Erectile Function questionnaire 3	Function
IRLS range: 0 to 40 (= severe)	Function
Itching VAS	Function
Itchy/Gritty eyes Symptom scores	Function
Language impairment: accuracy of naming until end of intervention phase (relative change in standard units) Rule of thumb for interpretation: 0.2 represents a small effect, 0.5 a moderate effect, and 0.8 a large effect	Function
Long-term improvement in CTS symptoms	Function
Loss of fewer than 15 letters visual acuity	Function
Lung function: FEV	Function
Manipulation under anaesthesia Counts of manipulation under anaesthesia	Function
Mean change in visual acuity	Function
Mean change in wound size, with adjustment for baseline size	Function
Mean change in YMRS from baseline at three weeks Young Mania Rating Scale (YMRS): an 11-item questionnaire to assess the severity of core symptoms of mania. Scale from 0 to 60	Function
Mean number of new enhancing lesions	Function
Memory span	Function
Menopausal Symptom Score	Function
Mental Development Index BSID II. Scale from: 0 to 100	Function
Mental distress: long-term	Function
Mental distress: medium-term	Function
Mental state Days of hospitalisation	Function
Mental state and behaviour (DASS21. Scale from: 0 to 84 (high = poor))	Function
Mental state- general	Function
Mental state: as measured by BPRS BPRS (high score = poor)	Function
Mental state: Average change in specific symptom scores: depressive scores degree of change	Function
Mental state: Negative symptoms SANS	Function
Mesiodistal movement of the upper first permanent molar	Function
MMS	Function
MMS	Function
Mobility: long-term Jenkins Activity Checklist, Sickness Impact Profile, Nottingam Health Profile	Function
Mobility: medium-term Jenkins Activity Checklist, Sickness Impact Profile, Integrated Motor Activity Monito	Function
Mood Measures [Psychometric measures of mood]	Function
Motor function scales	Function
Motor function scales	Function
Multidimensional function FIQ Total Score. Scale 0-100 (lower scores indicate greater health)	Function
Muscle strength Maximum concentric leg extension (load measured in kg).	Function
Nausea	Function
nausea Patient reports and Clinical observation	Function
Nausea between injection and discharge from labour ward Nausea between injection and discharge from labour ward	Function
Neurological sequelae	Function
Neurophysiology changes	Function
No clinically important change Number of people whose PANSS score either increased or did not decrease by at least 30% from the beginning to the end of the trial	Function
NON - Healing of fissure (persistence or recurrence)	Function
nternational Index of Erectile Function questionnaire 4	Function
Number of ARTIs	Function
Number of leakage episodes in 24 hours - stress urinary incontinence	Function
Number of participants abstinent at follow-up	Function
Number of participants symptomatic after 7 days of treatment	Function
Number of participants with confirmed progression	Function
Number of participants with relapse	Function
Number of patients improved after 12 weeks (excluding those who did not complete the study) Neuropathy impairment score (range 0 to 280)	Function
Number of patients who showed improvement after 12 weeks (including those who did not complete the study) Neuropathy impairment score (range 0 to 280)	Function
Number of ulcers healed	Function
OHSS per women	Function
Onset time of adequate surgical anaesthesia (minutes)	Function
Ovarian hyperstimulation syndrome rate	Function
Overall depression	Function
Overall depression	Function
Overall improvement	Function
Overall physical function change score	Function
Overall physical function change score	Function
Overall role function change score	Function
Overall role function follow-up values	Function
Overall severity score - clinician's rating	Function
Overall sexuality change	Function
Overall withdrawal severity	Function
Participant perceived cure - stress urinary incontinence	Function
Participant perceived cure or improvement after treatment - stress urinary incontinence	Function
Participant-rated global improvement	Function
Participants with severe withdrawal	Function
Patient assessed efficacy, sum of all symptoms	Function
Patient assessed efficacy, sum of all symptoms	Function
Patient Global Impression of Change much or very much improved	Function
Patients still unwell at day 4 to 7	Function
Peak withdrawal score	Function
People who had 50% reduction in seizures patient diaries	Function
Per cent of patients who underwent successful reduction	Function
Percent difference in ARTIs	Function
Percentage of participants reaching PASI 75	Function
Periodic limb movements in sleep (PLMS Index)	Function
Physical activity	Function
Physical fitness	Function
Physical function HAQ-II. Scale from: 0 to 3; 0 is minimal loss of function.	Function
Physical Function: Mobility Timed Up and Go	Function
Physical Function: Mobility Walking speed	Function
Physical health - failure to effectively manage a known disease state	Function
Physical health - failure to identify a disease state and provide appropriate treatment	Function
Plaque Scale from: 0 to 5	Function
Preoperative anxiety (non-STAI) VAS, NRS	Function
Preoperative anxiety (STAI) STAI. Scale from: 20 to 80.	Function
Pressure ulcer incidence	Function
Primary graft non-function	Function
Progression to advanced AMD Grading of fundus photographs	Function
Progression/relapse	Function
Proportion of participants who were not cured at follow-up	Function
Proportion of participants with healed ulcers	Function
Proportion of participants with healed ulcers	Function
Proportion of participants with healed ulcers	Function
Proportion of patients with clinical improvement in function compared to baseline	Function
Proportion of patients with deep/superficial wound infections	Function
Proportion with no subjective improvement in MBL	Function
Prosthesis failure	Function
Psychomotor Development Index BSID II. Scale from: 0 to 100	Function
Pulp exposure during caries removal	Function
Reading speed [words per minute]	Function
Recurrence of varicose veins	Function
Recurrence/relapse of symptoms Patient report	Function
Reduction in disability score Health Assessment Questionnaire.Scale from: 0 to 3	Function
Relapse	Function
Relapse Treatment for AE of COPD or hospital re-admission	Function
Relapse: Rate of relapse	Function
Relapse: Time to relapse	Function
Remission rates The number of participants who achieved remission as defined by: a score of 7 or less on the 17-item Hamilton Depression Rating Scale; 10 or less on the Montgomery-Asberg Depression Rating Scale; 'not ill or borderline mentally ill' on the Clinical Global Impression - Severity; or any other equivalent value on a depression scale defined by the authors	Function
RemissionAchievement of diseaseactivity score <2.	Function
Residual kidney function	Function
Residual kidney function	Function
Residual kidney function	Function
Residual kidney function	Function
Residual kidney function	Function
residual renal function	Function
Responder rate	Function
Response (specific), self-rated at post-treatment	Function
Response rates Number of participants showing a reduction of at least 50% on the Hamilton Depression Rating Scale for Depression, the Montgomery-Asberg Depression Rating Scale or any other depression scale	Function
Return to activity	Function
SAE - Hair loss (grade 2	Function
SAE - Hand-foot syndrome (grade 3)	Function
School absence (number of days)	Function
School attendance	Function
Seizure freedom	Function
Seizure freedom	Function
Seizure frequency reduction (%)	Function
Self reported hearing handicap Validated self report measure: HHIE (Ventry 1982) scale from 0 to 100	Function
Self reported physical function Health Assessment Questionnaire and SF-36 Physical Function Score Scale 0-100 (converted so lower scores indicate better health)	Function
Self reported use at 12-month follow-up Number of participants reporting heroin use	Function
Self-reported physical activity	Function
Self-reported physical activity questionnaire - continious outcomes	Function
Self-reported physical activity questionnaire - dichotomous outcomes	Function
Self-reported physical activity questionnaire - dichotomous outcomes	Function
Severe ETEC diarrhoea	Function
Severity of dependence (difference before and after) ASI	Function
Severity of symptom score	Function
Sexual Encounter Profile questions 2	Function
Sexual Encounter Profile questions 3	Function
Sexual function: Objective assessment (Global efficacy questionnaire, improved erections)	Function
Sexual function: Subjective assessment (number of erections)	Function
Short-term improvement in CTS symptoms (Levine questionnaire) (3 months or less) Scale: 0 to 5	Function
Short-term improvement in distal motor latency (ms) (3 months or less)	Function
Short-term improvement in functional status (Levine questionnaire) (3 months or less)	Function
Short-term improvement in neurophysiologic parameters	Function
Short-term improvement in sensory nerve conduction velocity (m/s) (3 months or less)	Function
Short-term overall improvement	Function
Short-term overall improvement	Function
Significant improvement in disability scale used in original study	Function
Signs or symptoms of pulpal disease	Function
Sleep efficiency Percentage of total sleep time per time in bed	Function
Sleep onset latency, next day Diaries and actigraphy. Scale from: 0 to 120.	Function
Sleep problems (0-100 scale) Higher scores indicate higher sleep problem levels	Function
Sleepiness during the night shift KSS Scale from: 1 to 9.	Function
Smoking cessation at longest follow-up	Function
Spasticity Tallied Modified Ashworth Scale	Function
Specific behaviour - threat or injury to self or others average change score (ABS, high = worse)	Function
Spectacle independence	Function
Successful spontaneous breathing trial	Function
Superficial surgical site infection	Function
Superficial wound dehiscence	Function
Superficial wound dehiscence	Function
Supplementation required to achieve adequate surgical anaesthesia	Function
Symptom Severity Scale (Levine)	Function
Symptom Severity Scale (Levine) Participants' self assessment questionnaire. Scale from: 1 to 5.	Function
Tardive dyskinesia - any clinically important improvement	Function
Tardive dyskinesia - any improvement	Function
Technique failure (death-censored)	Function
The proportion of participants with self-rated clinically significant hair regrowth at the end of the study Assessed on 3- and 5-point scales¹	Function
Time to complete healing (weeks) (UV vs control) Scale from: 0 to complete healing	Function
Time to healing	Function
Tinnitus severity or handicap Measured by Tinnitus Handicap Inventory (scale range from 0 to 100)	Function
Tinnitus sound quality (loudness) Measured with a visual analogue scale (scale range from 0 to 10)	Function
Tobacco frequency	Function
Tophus regression -	Function
Total clearance (at 4 weeks or less) Investigator's assessment	Function
Total effectiveness rate - Clinician's rating	Function
Total ITI Success	Function
Total ocular symptom scores Symptom scores	Function
Total sleep time, next day Diaries and actigraphy. Scale from: 120 to 600.	Function
Total sleep time, next night Diaries and actigraphy. Scale from: 120 to 800.	Function
Tranquilisation or asleep	Function
Treatment efficacy CAPS, CIDI	Function
Treatment failure	Function
Treatment failure	Function
Treatment failure	Function
Treatment failure	Function
Treatment failure Need to intensify therapy/ED or hospital admission	Function
Treatment failure(indication for non-routine secondary surgery)	Function
Treatment success Fair, good or excellent effectiveness	Function
UPDRS ADL score	Function
UPDRS motor score	Function
Use of primary substance Patients with positive urine test at the end of treatment	Function
Vasomotor symptoms: daily hot flush frequency	Function
Vasomotor symptoms: hot flush intensity	Function
Vasomotor symptoms: night sweats	Function
Ventilator-free days (only means)	Function
Visual acuity at final follow-up LogMAR. Scale from: 0 to 3	Function
Visual field defects	Function
Vomiting, diarrhoea or rash	Function
Watery eyes Symptom scores	Function
Weaning success	Function
Working memory	Function
1-year mortality	Mortality
90-day mortality	Mortality
All cause mortality	Mortality
All-cause death	Mortality
All-cause death	Mortality
All-cause mortality	Mortality
All-cause mortality	Mortality
All-cause mortality	Mortality
All-cause mortality	Mortality
All-cause mortality	Mortality
All-cause mortality	Mortality
All-cause mortality	Mortality
All-cause mortality	Mortality
All-cause mortality	Mortality
All-cause mortality	Mortality
All-cause mortality	Mortality
All-cause mortality according to antiviral medication	Mortality
All-cause mortality or liver-related morbidity	Mortality
Cancer mortality in trials using vitamin D₃(cholecalciferol)	Mortality
Cardiac mortality	Mortality
Complete miscarriage	Mortality
Death	Mortality
Death	Mortality
Death	Mortality
Death	Mortality
Death	Mortality
Death	Mortality
Death	Mortality
Death	Mortality
Death	Mortality
Death - Number of participants that died from natural causes	Mortality
Death - Number of participants that died from suicide	Mortality
Death associated with CMV disease	Mortality
Death by any cause	Mortality
Death from any cause	Mortality
Death from any cause	Mortality
Death from any cause	Mortality
Death from any cause	Mortality
Death from any cause	Mortality
Death from any cause	Mortality
Death from any cause	Mortality
Death or disability after one year	Mortality
Deaths - Vitamin D (D2, D3, 25(OH)D) plus calcium	Mortality
Deaths (all conditions)	Mortality
Dying at home	Mortality
Graft loss including death	Mortality
ICU mortality	Mortality
Infanticide	Mortality
Live Birth	Mortality
Live birth or ongoing pregnancy	Mortality
Live birth per allocated couple	Mortality
Live birth per couple	Mortality
Live birth per woman	Mortality
Live birth per woman randomised	Mortality
Live birth rate	Mortality
Live birth rate	Mortality
Live birth rate per woman or couple	Mortality
Live birth rate—high versus low hyaluronic acid	Mortality
Live birth rate—high versus low or no hyaluronic acid	Mortality
Live birth rate—high versus no hyaluronic acid	Mortality
Maternal death (death while pregnant or within 42 days of termination of pregnancy	Mortality
Miscarriage	Mortality
Miscarriage per clinical pregnancy	Mortality
Miscarriage per couple	Mortality
Miscarriage rate	Mortality
Miscarriage rate	Mortality
Miscarriage rate per pregnancy	Mortality
Miscarriage rate per woman per couple	Mortality
Miscarriage rate per woman randomised	Mortality
Mortality	Mortality
Mortality	Mortality
Mortality	Mortality
Mortality	Mortality
Mortality	Mortality
Mortality	Mortality
Mortality	Mortality
Mortality	Mortality
Mortality	Mortality
Mortality	Mortality
Mortality	Mortality
Mortality	Mortality
Mortality	Mortality
mortality	Mortality
Mortality	Mortality
Mortality	Mortality
Mortality	Mortality
Mortality	Mortality
Mortality	Mortality
Mortality	Mortality
Mortality	Mortality
Mortality	Mortality
Mortality	Mortality
Mortality	Mortality
Mortality	Mortality
Mortality Mortality at latest follow-up	Mortality
Mortality (all cause)	Mortality
Mortality (all-cause)	Mortality
Mortality (all-cause)	Mortality
Mortality (all-cause)	Mortality
Mortality (ICU, hospital) (days)	Mortality
Mortality at maximal follow-up	Mortality
Mortality before hospital discharge	Mortality
Mortality irrespective of follow-up time	Mortality
Mortality, all-cause	Mortality
Mortality, due to pneumonia	Mortality
Mortality: Secondary to bleeding	Mortality
mortality: TEG or ROTEM vs control	Mortality
Neonatal death	Mortality
Neonatal death (within 28 days after delivery)	Mortality
Overall survival	Mortality
Overall survival	Mortality
Overall survival	Mortality
Overall survival	Mortality
Overall survival	Mortality
Overall survival	Mortality
Overall survival	Mortality
Overall survival	Mortality
Progression free survival	Mortality
Progression free survival	Mortality
Preterm birth	Mortality
Progression free survival	Mortality
Progression-free survival	Mortality
Progression-free survival	Mortality
Relapse or death	Mortality
Short term mortality	Mortality
Suicide	Mortality
survival - rhIGF-I 0.1 mg/kg/day	Mortality
Survival rate of the implant (Revision surgery reported)	Mortality
Survival to hospital discharge	Mortality
Tb related death	Mortality
Total mortality	Mortality
Tracheostomy-free survival	Mortality
Treatment-related mortality	Mortality
Treatment-related mortality	Mortality
Treatment-related mortality - overall analysis	Mortality
Survival to hospital discharge with good neurological function	Mortality, Function
Acute gout attack frequency participant self-report using gout flare diary	Other clinical events
Acute rejection	Other clinical events
Acute rejection	Other clinical events
Acute rejection	Other clinical events
Acute rejection The number of patients who experienced at least one episode of rejection	Other clinical events
All bleeding events	Other clinical events
All pneumonia events	Other clinical events
All symptomatic CMV disease	Other clinical events
All-cause diarrhoea	Other clinical events
Annual Exacerbation Rates	Other clinical events
Antibiotic associated diarrhea	Other clinical events
Arrhythmia	Other clinical events
Asthma symptom score (scale 0 to 4)	Other clinical events
Barotrauma	Other clinical events
Bleeding: Number of days on which a significant bleeding event occurred	Other clinical events
Bleeding: Numbers of patients with at least one significant bleeding event	Other clinical events
Bronchiolitis obliterans syndrome The number of patients diagnosed with the bronchiolitis obliterans syndrome	Other clinical events
Calculus	Other clinical events
Cancer	Other clinical events
Cancer occurrence	Other clinical events
Cancer occurrence in trials using vitamin D₃ (cholecalciferol)	Other clinical events
Cardiovascular events	Other clinical events
Cardiovascular events	Other clinical events
Cardiovascular or cerebrovascular events	Other clinical events
Caries - DMFS (prevented fraction (PF))	Other clinical events
Catheter-related local infection	Other clinical events
Catheter-related sepsis	Other clinical events
Clinical attachment loss	Other clinical events
clinical pregnancy	Other clinical events
Clinical pregnancy per allocated couple	Other clinical events
Clinical pregnancy per couple	Other clinical events
Clinical pregnancy per woman	Other clinical events
Clinical pregnancy per woman randomised	Other clinical events
Clinical pregnancy rate	Other clinical events
Clinical pregnancy rate	Other clinical events
Clinical pregnancy rate per randomised woman	Other clinical events
Clinical pregnancy rate per woman or couple	Other clinical events
Clinical pregnancy rate—high versus low hyaluronic acid	Other clinical events
Clinical pregnancy rate—high versus low or no hyaluronic acid	Other clinical events
Clinical pregnancy rate—high versus no hyaluronic acid	Other clinical events
Clinical progression	Other clinical events
Clinically-diagnosed sepsis	Other clinical events
CMV disease and CMV infection in all treated patients: all symptomatic CMV disease	Other clinical events
Complications during pregnancy per woman per couple - ectopic pregnancy4	Other clinical events
Congenital abnormalities per clinical pregnancy	Other clinical events
Congenital anomalies	Other clinical events
Conversion to open cholecystectomy	Other clinical events
CVD event	Other clinical events
Decay (decalcification) associated with or around the etching field	Other clinical events
Deep wound dehiscence	Other clinical events
Dentine caries in permanent molars	Other clinical events
Diabetes complications	Other clinical events
Diabetes mellitus onset	Other clinical events
Ectopic pregnancy per couple	Other clinical events
Exacerbation rates per participant per year	Other clinical events
Expulsion by 6 months	Other clinical events
Falls	Other clinical events
Febrile morbidity	Other clinical events
Fibroid recurrence within 2 years	Other clinical events
Frequency of all-cause AOM PCV7 administered in early infancy	Other clinical events
Frequency of exacerbations	Other clinical events
Frequency of pneumococcal AOM PCV7 administered in early infancy	Other clinical events
Gestational diabetes	Other clinical events
Gingivitis Scale from: 0 to 3	Other clinical events
Gingivitis Scale from: 0 to 4	Other clinical events
Graft loss	Other clinical events
Graft loss	Other clinical events
Graft loss: all medications	Other clinical events
Gynaecomastia	Other clinical events
Haemothorax or pneumothorax	Other clinical events
Herpes simplex and Herpes zoster infection: all medications	Other clinical events
Hot flushes	Other clinical events
Hypersensitivity reactions	Other clinical events
Incidence of new organ failure	Other clinical events
Incidence of recurrent urinary retention	Other clinical events
Incisional hernia	Other clinical events
Infection	Other clinical events
Infection The number of overall infections per 100 patient days	Other clinical events
Infection and/or dehiscence	Other clinical events
Infection recurrence	Other clinical events
Infections - Suspected or proven infections (any) Clinical and microbiological methods	Other clinical events
Infections (grade 3 to 4)	Other clinical events
Infectious complications	Other clinical events
injection site inflammation/reaction	Other clinical events
Interproximal caries	Other clinical events
Interproximal caries	Other clinical events
Liver morbidity	Other clinical events
Long-term lymphocyst formation: both asymptomatic and symptomatic	Other clinical events
Major bleeding	Other clinical events
Major bleeding	Other clinical events
Maternal puerperal sepsis	Other clinical events
mediastinal tube drainage or postoperative bleeding (mL)	Other clinical events
Moderate exacerbations (course of antibiotics or oral steroids)	Other clinical events
Morbidity	Other clinical events
Morbidity	Other clinical events
Morbidity	Other clinical events
Mucositis (any) 0-4 scale	Other clinical events
Mucositis (severe) 0-4 scale	Other clinical events
Multiple pregnancy per couple	Other clinical events
Multiple pregnancy per woman	Other clinical events
Multiple pregnancy rate	Other clinical events
Multiple pregnancy rate (per ongoing pregnancy)	Other clinical events
Multiple pregnancy rate per woman per couple (on ultrasound)	Other clinical events
Multiple pregnancy rate per woman per couple at birth	Other clinical events
myocardial infarction	Other clinical events
Myocardial infarction (non-fatal or fatal)	Other clinical events
Neonatal sepsis/infection	Other clinical events
Neurological sequelae	Other clinical events
Non-remission at post-treatment	Other clinical events
Not screened for cardiovascular risk factors	Other clinical events
number of other sickle-related events	Other clinical events
Number of patients with new demineralised white lesions	Other clinical events
Number of patients with one or more exacerbations	Other clinical events
Number of patients with one or more exacerbations requiring hospitalisation	Other clinical events
OHSS	Other clinical events
Ongoing pregnancy per woman	Other clinical events
Ongoing pregnancy rate per randomised woman	Other clinical events
Participants with rash (all conditions)	Other clinical events
Patients with 1 or more exacerbations	Other clinical events
Patients with exacerbations Number of patients with exacerbations	Other clinical events
Periodontitis	Other clinical events
Peritonitis rate (episodes/total patient-months)	Other clinical events
Persons sustaining any new fracture	Other clinical events
Persons sustaining new hip fracture	Other clinical events
Persons sustaining new non-vertebral fracture	Other clinical events
Persons sustaining new vertebral fracture or deformity	Other clinical events
Persons with renal disease (calculi or insufficiency) - Vitamin D (D2, D3 or 25(OH)D) plus calcium	Other clinical events
Plaque indices	Other clinical events
Pneumonia	Other clinical events
Pneumonia	Other clinical events
Pneumonia	Other clinical events
Pneumonia irrespective of follow-up time	Other clinical events
Post-ERCP pancreatitis (ITT)	Other clinical events
Postoperative functional BCVA achieved (post-suture removal, varied follow-up times) Functional BCVA = vision of 0.30 LogMAR or better	Other clinical events
Postphlebitic syndrome	Other clinical events
Pre-eclampsia	Other clinical events
Pre-eclampsia	Other clinical events
Pregnancy	Other clinical events
Pregnancy	Other clinical events
Pregnancy rate	Other clinical events
Pregnancy rate per woman randomised	Other clinical events
Premature birth (less than 37 weeks of gestation)	Other clinical events
Presence of at least one rejection episode	Other clinical events
Preterm birth	Other clinical events
Protection from experiencing an asthma exacerbation of any cause over the influenza season - children (over 6 years of age) given inactivated influenza vaccine	Other clinical events
Protection from experiencing an influenza-related asthma exacerbation over the influenza season - children (over 6 years of age) given inactivated influenza vaccine	Other clinical events
Pulmonary hypoplasia	Other clinical events
Recurrence angina pectoris Treadmill exercise test	Other clinical events
Recurrence of pneumonia	Other clinical events
Recurrence of postnatal psychosis	Other clinical events
Recurrent seizure	Other clinical events
Recurrent seizure	Other clinical events
Recurrent seizure	Other clinical events
Recurrent seizure	Other clinical events
Recurrent seizure	Other clinical events
Recuurent VTE	Other clinical events
Red eyes Symptom scores	Other clinical events
Reintubation rate	Other clinical events
respiratory complications	Other clinical events
Return of spontaneous circulation	Other clinical events
Secondary malignancies - AML/MDS	Other clinical events
Secondary malignancies - Solid cancer	Other clinical events
Seizure free Patient diary	Other clinical events
Severe allergic reaction	Other clinical events
Severe episodes of all-cause diarrhoea	Other clinical events
Severe episodes of all-cause diarrhoea	Other clinical events
Severe exacerbations (hospitalisations)	Other clinical events
Severe rotavirus diarrhoea	Other clinical events
Severe rotavirus diarrhoea	Other clinical events
Severe/moderate exacerbations (hospitalisation or course of medication or ER visit)	Other clinical events
Short-term lymphocyst formation: both asymptomatic and symptomatic	Other clinical events
Short-term lymphocyst formation: both asymptomatic and symptomatic	Other clinical events
Short-term lymphocyst formation: symptomatic	Other clinical events
Sternal or rib fractures	Other clinical events
stroke	Other clinical events
Stroke	Other clinical events
Super-infection	Other clinical events
Superficial surgical site infection	Other clinical events
supraventricular arrhythmias	Other clinical events
Surgical site infection	Other clinical events
Surgical wound infection (SWI)	Other clinical events
Symptomatic PE	Other clinical events
Symptomatic VTE	Other clinical events
Time to return to activity	Other clinical events
Tooth movement	Other clinical events
Total cardiovascular events	Other clinical events
upper genital track infection	Other clinical events
Vomiting	Other clinical events
Infection during pregnancy (including urinary tract infections and others) (ALL)	Other clinical events
Diabetes mellitus	Other clinical events
Failed graft	Other clinical events
Internal organ injury	Other clinical events
Malignancy	Other clinical events
Multiple pregnancy rate	Other clinical events
Pelvic infection	Other clinical events
Serious infections	Other clinical events
50% pain reduction	Pain
Adequate surgical anaesthesia - At 30 minutes post-block assessment interval	Pain
At least 50% of maximum pain relief	Pain
At least 50% of maximum pain relief over 4 to 6 hours	Pain
At least 50% reduction in pain or equivalent	Pain
Breat pain	Pain
Complete failure of block	Pain
Complete resolution of sore throat pain - Patient report	Pain
Complete resolution of sore throat pain - Patient report	Pain
IMMPACT definition - any at least moderate pain benefit	Pain
IMMPACT definition - any substantial pain benefit	Pain
Improvements in pain intensity as defined by the trialist (primary outcome)	Pain
Inflow pain	Pain
injection site pain	Pain
Joint pain reduction 10-point Likert scale (0 is no pain)	Pain
Knee pain Knee Society Score, sub score pain (possible range of points 0 (severe pain) - 50 (no pain))	Pain
Maternal pain between injection and discharge from labour ward	Pain
Mean absolute reduction in sore throat pain - Visual analogue scale or McGrath scale	Pain
Mean time to complete resolution of sore throat pain Patient report	Pain
Mean time to onset of pain relief in hours Patient report	Pain
Neurobehaviour: infant pain score following painful procedure - At 90 seconds post heel lance Premature Infant Pain Profile (PIPP). Scale from: 0 to 21.	Pain
Number of patients not using rescue medication at 6 hours	Pain
Number requiring additional analgesia at any time postoperatively - high dose clonidine	Pain
Overall pain	Pain
Overall pain (change from baseline) 0-100 visual analogue scale (lower score = less pain)	Pain
Overall pain better or improved	Pain
Overall pain better or improved	Pain
Pain	Pain
pain	Pain
pain	Pain
Pain	Pain
Pain	Pain
Pain	Pain
Pain 0 to 10 visual analogue scale (0 = no pain)	Pain
Pain 10-cm VAS scale	Pain
Pain Pain Assessment Checklist for Seniors With Limited Ability to Communicate Scale from: 0 to 24	Pain
Pain Visual analog scale Scale 0-10 cm (lower scores indicate less pain)	Pain
Pain Visual analog scale Scale 0-10O points (lower scores indicate less pain)	Pain
Pain	Pain
Pain Visual analogue scale. Scale: 0 to 10 (lower score better)	Pain
Pain (0-100 scale) Higher scores indicate higher pain levels	Pain
Pain (post-treatment) VAS or LBPRS	Pain
PAIN (VAS)	Pain
Pain duration (1 to 7)	Pain
pain intensity Numerical pain scale	Pain
Pain Intensity - intermediate-term	Pain
Pain Intensity (0 to 5)	Pain
Pain Intensity (0 to 5)	Pain
Pain Intensity (0 to 5)	Pain
Pain intensity measured with continuous scales: long-term	Pain
Pain intensity measured with continuous scales: medium-term various self-report scales	Pain
Pain Intensity: VAS 0 no pain to 10 worst pain	Pain
Pain visual analogue score Scale from 0 to 10	Pain
Pain-free participants	Pain
Pain: long-term follow-up rTMS all studies	Pain
Pain: medium-term follow-up rTMS all studies	Pain
Pain: short-term follow-up Subgroup analysis: low-frequency rTMS	Pain
Painful symptoms	Pain
Participant-reported pain relief ≥ 30%	Pain
PID	Pain
Postoperative pain score - high dose clonidine	Pain
Primary anaesthesia failure	Pain
Proportion of patients with > 50% maximum pain relief (TOTPAR) over 2 hours - Ibuprofen 400 mg versus paracetamol 1000 mg	Pain
Proportion of patients with > 50% maximum pain relief (TOTPAR) over 6 hours - Ibuprofen 400 mg versus paracetamol 1000 mg	Pain
Proportion with 50% or greater decrease in pain score from baseline - 32 to 36 hours	Pain
requirement for opiate treatment	Pain
Secondary analgesia failure : Tourniquet pain	Pain
Secondary analgesia failure: Intraoperative sedation required	Pain
Short-term improvement in CTS symptoms (VAS pain)	Pain
Tenderness Tender point count and myalgic scores Scores converted to tender points, 0-18 (lower scores indicate less tenderness)	Pain
Tourniquet pain	Pain
Bad breath	Quality of life
Change in quality of life St George's Respiratory Questionnaire	Quality of life
Change in quality of life using any validated and recognised generic or disease-specific instrument	Quality of life
Change in self-reported burden of care	Quality of life
Communication Validated self report measure: verbal subscale of the CPHI	Quality of life
Condition-specific QoL	Quality of life
Disease-related quality of life (0-100 scale) Higher scores indicate higher burden of disease (lower quality of life)	Quality of life
General life satisfaction	Quality of life
Health realted quality of life (SF12)	Quality of life
Health related quality of life	Quality of life
Health related quality of life	Quality of life
Health related quality of life	Quality of life
Health-related quality of life	Quality of life
Health-related quality of life	Quality of life
Health-related quality of life	Quality of life
Health-related quality of life	Quality of life
Health-related quality of life	Quality of life
Health-related quality of life	Quality of life
Health-related quality of life	Quality of life
Health-related quality of life	Quality of life
Health-related quality of life	Quality of life
Health-related quality of life	Quality of life
HRQoL	Quality of life
HRQoL: SGRQ total score Scale ranges from zero to 100. Lower score indicates better HRQoL	Quality of life
Long-term improvement in functional ability or health-related quality of life	Quality of life
Measures of Quality of Life [Psychometric measures of quality of life]	Quality of life
No problems in quality of life domains	Quality of life
Number of days missed from work or school Patient report	Quality of life
Number of patients with a clinically significant improvement (≥ 4 units) in quality of life (SGRQ)	Quality of life
Number of patients with a clinically significant worsening (≥ 4 units) in quality of life (SGRQ)	Quality of life
Quality of life	Quality of life
Quality of life	Quality of life
Quality of life	Quality of life
Quality of life	Quality of life
Quality of life	Quality of life
Quality of life	Quality of life
Quality of life	Quality of life
Quality of life	Quality of life
Quality of life	Quality of life
Quality of life	Quality of life
Quality of life	Quality of life
Quality of life	Quality of life
Quality of life	Quality of life
Quality of life	Quality of life
Quality of life	Quality of life
Quality of life	Quality of life
Quality of life	Quality of life
Quality of life SMD on 2 RLS-QoL questionnaires	Quality of life
Quality of life	Quality of life
Quality of life QUALEFFO-41, OQLQ	Quality of life
Quality of life SF-12. Scale from: 0 to 100 (higher score better).	Quality of life
Quality of life SPG	Quality of life
Quality of life Validated self report measures. WHODAS 2.0 scale from: 0 to 100	Quality of life
Quality of life - Average endpoint in mental health component (SF-36)	Quality of life
Quality of life (Dyspnea) - Measured on the CRQ, the output is a number from 0 to 7, where higher on the scale is better. MID is 0.5.	Quality of life
quality of life (e.g. absence from school, lost time at work, mobility) as assessed by any validated questionnaire, either generic or SCD specific	Quality of life
Quality of life (King's Health Questionnaire/Incontinence impact after treatment) - stress urinary incontinence	Quality of life
Quality of life (measured with the SGRQ). The SGRQ scale runs from 0 to 100 and lower on the scale indicates a better quality of life.	Quality of life
Quality of life (SGRQ)	Quality of life
Quality of life (SGRQ) Scale 0 to 100, where 100 represents worst possible health status and 0 indicates best possible health status	Quality of life
Quality of life at 12 months Different self-report questionnaires. Scale from: -1 to 1	Quality of life
Quality of life measured on the CRQ dyspnoea domain Scale from: 0 to 7. Higher score indicates improvement	Quality of life
Quality of life measured on the SGRQ (St George's Respiratory Questionnaire) total score. Scale from: 0 to 100. Lower score indicates	Quality of life
Quality of life, self-rated at post-treatment	Quality of life
Quality of life: as measured by WHO-QOL-100	Quality of life
Quality of life: Average change Euroquol 5D, visual analogue scale	Quality of life
Quality of life: Loss of activities of Daily Living (ADL) skills	Quality of life
Quality of Life: SF-36 (physical component) 0 worse to 100 better	Quality of life
Quality of life: SGQR	Quality of life
Quality of life(QOLIE-31)	Quality of life
Quality of life1 St George's Respiratory Questionnaire (SGRQ); lower scores are better	Quality of life
Return to work	Quality of life
Return to work	Quality of life
Social - social isolation as a result of preventable incapacity	Quality of life
Social adjustment levels at post-treatment— behavioural activation vs TAU	Quality of life
Social functioning - general	Quality of life
Social functioning - SDSI	Quality of life
Subjective quality of sleep SMD on questionnaires MOS, RLS-6, PSQI, VAS	Quality of life
Well-being and quality of life Personal Wellbeing Index (PWI-C) . Scale from: 0 to 77 (low = poor)	Quality of life
Health related quality of life at 1 year	Quality of life
Overall anxiety change	Function
Overall anxiety follow-up values	Function
Overall anxiety follow-up values	Function
Overall emotional well-being/mental health change	Quality of life
Overall fatigue change	Quality of life
Overall fatigue change	Quality of life
Overall fatigue change score	Quality of life
Overall fatigue follow-up values	Quality of life
Overall QoL change score	Quality of life
Overall QoL follow-up values	Quality of life
Overall quality of life change score	Quality of life
Overall quality of life change score	Quality of life
Overall social functioning	Quality of life
Overall social functioning change	Quality of life
Time to return to work	Quality of life
Health related quality of life measures and functional measures with validated instruments (WOMAC, range 0-100, higher scores indicate worse pain, stiffness and functional limitations)	Quality of life, Function
Short-term improvement in functional ability or health-related quality of life (hand function)	Quality of life, Function
Quality of life / satisfaction with care	Quality of life, Satisfaction with care
Antibiotic-free days	Therapeutic decision
Blood transfusion Blood transfusion during puerperium	Therapeutic decision
Conversion to open cholecystectomy	Therapeutic decision
Conversion to open cholecystectomy	Therapeutic decision
Endotracheal intubation	Therapeutic decision
Manual removal of placenta Manual removal after intervention	Therapeutic decision
Need for blood transfusion	Therapeutic decision
Need for prostatic surgery	Therapeutic decision
Number of patients transfused	Therapeutic decision
Number of platelet transfusions	Therapeutic decision
Organ system failure - Renal insufficiency leading to replacement therapy	Therapeutic decision
Patients prescribed antibiotics	Therapeutic decision
Patients prescribed antimalarials	Therapeutic decision
Perioperative bleeding requiring non-surgical intervention	Therapeutic decision
Perioperative bleeding requiring surgical intervention	Therapeutic decision
Peritoneal ultrafiltration - 4 hours (mL/4 hours)	Therapeutic decision
Proportion of patients receiving FFP	Therapeutic decision
Proportion of patients receiving platelets	Therapeutic decision
Rate of surgical re-intervention: TEG or ROTEM vs control	Therapeutic decision
Re-operation rate (not involving implant change, short and long term)	Therapeutic decision
Red cell transfusion requirements (mL)	Therapeutic decision
Reintubation	Therapeutic decision
Repeated need for tranquillisation	Therapeutic decision
Retransplantation	Therapeutic decision
Steroid sparing effect	Therapeutic decision
Surgical evacuation	Therapeutic decision
Antibiotic use	Therapeutic decision
Combined transfusion volume (mL) of FFP	Therapeutic decision
Courses of oral steroids: number of participants receiving at least one course of oral steroids	Therapeutic decision
Further interventions within 2 years	Therapeutic decision
Mechanical ventilation for RSV infection	Therapeutic decision
Need for surgery	Therapeutic decision
Supplemental oxygen therapy for RSV infection	Therapeutic decision

## Sheet: non PIOS
O1	O1_Class
24-hour peritoneal UF	Biological parameter
Anaemia (haemoglobin below a cut-off defined by trialists, taking into account the age and altitude)	Biological parameter
Arterial blood gas tension: PaCO2	Biological parameter
Arterial blood gas tension: PaO2	Biological parameter
Average change in prolactin in men Serum prolactin level (ng/mL)	Biological parameter
Average change in prolactin in women Serum prolactin level (ng/mL)	Biological parameter
Catheter colonization Catheter culture (microbiological methods)	Biological parameter
Catheter-related blood stream infection (CRBI) Same organism recovered from catheter tip and blood culture	Biological parameter
Catheter-related blood stream infection (CRBSI)	Biological parameter
CD4 cell count	Biological parameter
Change in HbA1c from baseline to	Biological parameter
Clearance rate	Biological parameter
Clostridium difficile infection cytotoxin and/or culture	Biological parameter
CMV organ involvement	Biological parameter
Combined transfusion volume (mL) of platelets	Biological parameter
CVAD infections	Biological parameter
Cytomegalovirus infection	Biological parameter
Diastolic blood pressure	Biological parameter
Exit-site infection Laboratory testing	Biological parameter
Failure of end of treatment virological response Absence of clearance of HCV RNA from the blood at end of treatment	Biological parameter
Failure of normalisation of ALT at end of follow-up	Biological parameter
Failure of normalisation of ALT at end of treatment	Biological parameter
Failure of sustained virological response Absence of clearance of HCV RNA from the blood 6 months after treatmen	Biological parameter
Haemoglobin (g/dL)	Biological parameter
Haemoglobin (g/L)	Biological parameter
HELLP syndrome	Biological parameter
Hepatitis C recurrence	Biological parameter
Hyperglycaemia	Biological parameter
Hypoglycaemia episodes	Biological parameter
Hypoglycaemic episodes	Biological parameter
Iron deficiency (using ferritin concentrations)	Biological parameter
Iron deficiency anaemia	Biological parameter
Iron status (ferritin (μg/L)	Biological parameter
Kt/V	Biological parameter
LDL cholesterol	Biological parameter
Leucopenia	Biological parameter
Log 10 Viral load	Biological parameter
Long-term lymphocyst formation: symptomatic	Biological parameter
Low-density lipoprotein (LDL) cholesterol	Biological parameter
Malaria incidence, prevalence or EIR	Biological parameter
Maternal anaemia at term (Hb less than 110 g/L at 37 weeks gestation or more)	Biological parameter
Maternal iron deficiency at term (as defined by as defined by trialists, based on any indicator of iron status at 37 weeks' gestation or more)	Biological parameter
Maternal vitamin D status at term (25-hydroxyvitamin D in nmol/L)	Biological parameter
Mean blood loss Objectively or subjectively measured after intervention/Mean blood loss in ML.	Biological parameter
Mean percent change in haemoglobin	Biological parameter
Nephrotic symdrome	Biological parameter
Oxygen efficiency (PaO2/FIO2)	Biological parameter
Oxygen efficiency (PaO2/FIO2)	Biological parameter
Oxygen efficiency (PaO2/FIO2)	Biological parameter
Parasite clearance time	Biological parameter
Participants with gametocytes on microscopy or PCR	Biological parameter
Patients with microscopically confirmed malaria not receiving antimalarials	Biological parameter
People infectious to mosquitoes	Biological parameter
Persons with hypercalcaemia - Vitamin D (D2, D3 or 25(OH)D) plus calcium	Biological parameter
Physiological outcomes: isoload blood lactate (mmol/L)	Biological parameter
Positive catheter culture Laboratory testing	Biological parameter
Postoperative chloride mmol/L	Biological parameter
Postoperative pH	Biological parameter
Predose FEV (ml)	Biological parameter
Proportion with 50% or greater decrease in inflammation score from baseline	Biological parameter
Renal failure	Biological parameter
Serum alkaline phosphatases	Biological parameter
Serum bilirubin	Biological parameter
Serum creatinine	Biological parameter
Serum creatinine	Biological parameter
Serum myoglobin	Biological parameter
Serum myoglobin	Biological parameter
Serum myoglobin	Biological parameter
Serum triglyceride concentrations (mmol/L)	Biological parameter
Serum urate normalisation	Biological parameter
Severe postpartum haemorrhage Objectively or subjectively measured after intervention/Estimated blood loss in ML.	Biological parameter
Sputum culture conversion at 8 weeks	Biological parameter
Systolic blood pressure	Biological parameter
Thrombocytopenia	Biological parameter
Total blood loss (millilitres)	Biological parameter
Total cholesterol	Biological parameter
Total operative and perioperative blood loss (mL)	Biological parameter
Urinary protein excretion	Biological parameter
Urine volume (mL/d)	Biological parameter
Viral load suppression	Biological parameter
Virologic failure 2 successive HIV-1 RNA >= 200copies/ml at 16+ weeks after randomisation	Biological parameter
Virologic suppression Viral load < 50 copies/ml	Biological parameter
Glycaemic control (HbA1c)	Biological parameter
Glycaemic control (HbA1c)	Biological parameter
Glycaemic control (HbA1c)	Biological parameter
Maternal severe anaemia at any time during 2nd or 3rd trimester (Hb less than 70 g/L)	Biological parameter
Serum creatinine	Biological parameter
Serum potassium	Biological parameter
Weekly creatinine clearance	Biological parameter
Abstinents at follow-up (objective)	Compliance
Acceptability (of intervention): Leaving the studies early – any reason	Compliance
Acceptability of the treatment to the participant group	Compliance
Adherence	Compliance
Adherence	Compliance
Adherence	Compliance
All-cause attrition Dropout rates.	Compliance
Amphetamine use (UA) Negative urinalyses across the study	Compliance
ART adherence at 48-52 weeks: Text messages vs. standard care (overall)	Compliance
Completion of treatment	Compliance
Completion of treatment	Compliance
Compliance with medication: Would stop taking medication Morisky Green Adherence Questionnaire (MAQ)	Compliance
Discontinuation due to toxicity	Compliance
Discontinuation for any reason	Compliance
Drop out due to inefficacy Number of participants who dropped out due to inefficacy during the trial, as a proportion of the total number of randomised participants	Compliance
Drop-outs Number of participants who did not complete the study	Compliance
Dropouts	Compliance
Duration of overall treatment (months	Compliance
Duration of treatment	Compliance
Enrolment in addiction treatment at 12-month follow-up Number of participants enrolled in addiction treatment at follow-up	Compliance
Failure to complete - inefficacy -	Compliance
Lack of treatment adherence—design effect corrected	Compliance
Leaving the study early	Compliance
Leaving the study early - Any reason	Compliance
Leaving the study early - any reason Reported by trial author	Compliance
Lost to treatment	Compliance
Numbers completing double-blind treatment	Compliance
Persistence	Compliance
Removal by 6 months	Compliance
Retention in care Number attending last follow-up visit	Compliance
Retention to treatment Number of participants who competed treatment	Compliance
Sustained abstinence Negative urinalyses for at least 3 consecutive weeks	Compliance
Total drop outs Total number of participants who dropped out during the trial as a proportion of the total number of randomised participants	Compliance
Treatment acceptability (dropout)	Compliance
Treatment acceptability at follow-up: ACT versus other psychological therapies Dropout rates	Compliance
Treatment acceptability at post-treatment	Compliance
Treatment adherence	Compliance
Treatment failure Feeding interruption, blocking or leakage of the tube, non-adherence	Compliance
Treatment withdrawal	Compliance
Treatment withdrawal	Compliance
Treatment withdrawal (any reason) clinical observation	Compliance
USE	Compliance
Withdrawals	Compliance
Withdrawals	Compliance
Cost effectiveness	Cost effectiveness
Cost of treatment	Cost effectiveness
Cost-effectiveness	Cost effectiveness
Costs	Cost effectiveness
Costs	Cost effectiveness
Costs	Cost effectiveness
Economic - increase costs of care	Cost effectiveness
Economic outcomes	Cost effectiveness
Economic outcomes - cost-effectiveness	Cost effectiveness
Healthcare costs	Cost effectiveness
Healthcare costs, direct and indirect	Cost effectiveness
Socioeconomic effects	Cost effectiveness
Costs	Cost effectiveness
Economic burden (cost of care)	Cost effectiveness
Formal economic analysis	Cost effectiveness
Health economics	Cost effectiveness
Birthweight (g)	Physiological parameters
Change in baseline trough FEV	Physiological parameters
DBP	Physiological parameters
Diastolic blood pressure clinical digital sphygmomanometer	Physiological parameters
Distance-corrected near visual acuity [Jaeger units and logMAR units]	Physiological parameters
Distance-corrected near visual acuity [Jaeger units]	Physiological parameters
Height (cm)	Physiological parameters
Incidence of incisal trauma	Physiological parameters
Low birthweight (less than 2500 g)	Physiological parameters
MBL (mL per cycle)	Physiological parameters
Overjet (mm) (smaller value better)	Physiological parameters
Peak urine flow, mean change from baseline	Physiological parameters
Rate of weight gain (in gram/kg of baseline weight/day) - Average from study entry to week three	Physiological parameters
Respiratory rate	Physiological parameters
Respiratory rate	Physiological parameters
SBP	Physiological parameters
Systolic blood pressure clinical digital sphygmomanometer	Physiological parameters
Weight (kg)	Physiological parameters
Active knee flexion ROM Goniometer. Scale: 0 to 130	Physiological parameters
Arterial hypertension	Physiological parameters
Average change in weight Change in weight (kg) from beginning to end of trial	Physiological parameters
Blood loss (ml)	Physiological parameters
Change in diastolic ambulatory blood pressure	Physiological parameters
Change in diastolic casual blood pressure	Physiological parameters
Change in systolic ambulatory blood pressure	Physiological parameters
Change in systolic casual blood pressure	Physiological parameters
Change in total hair count from baseline to the end of the study Hair counts in 1 cm² to 1.5 cm² area	Physiological parameters
DBP	Physiological parameters
Diastolic blood pressure	Physiological parameters
FEV1 (% predicted) Percentage scale from: 1% to 150%	Physiological parameters
Fever clearance time	Physiological parameters
Forced expiratory volume in 1 second	Physiological parameters
FVC (% predicted) Percentage scale from: 1% to 150%	Physiological parameters
FVC Slope Change in FVC / month	Physiological parameters
Heart rate	Physiological parameters
Heart rate variability LF/HF ratio	Physiological parameters
Inadequate brain relaxation 3- or 4-point scales	Physiological parameters
Intraocular pressure	Physiological parameters
Joint mobility Ankle dorsiflexion range of motion. Scale from 0 to 120	Physiological parameters
Low birthweight	Physiological parameters
Maximum expiratory pressure	Physiological parameters
Maximum inspiratory pressure	Physiological parameters
Neuropsychological outcome	Physiological parameters
Plaque Scale from: 0 to 5	Physiological parameters
Postoperative BCVA (12 months) (LogMAR)	Physiological parameters
Postoperative BCVA (3 months) (LogMAR)	Physiological parameters
Postoperative BCVA (post-suture removal, varied follow-up times) (LogMAR)	Physiological parameters
Postoperative functional BCVA achieved (3 months)	Physiological parameters
SBP	Physiological parameters
Short (up to one hour) pad test measured as grams of urine - stress urinary incontinence	Physiological parameters
Systolic blood pressure	Physiological parameters
Training intensity: fInal training session (% baseline peak work capacity)	Physiological parameters
Variation in the decrease in 24-hour ambulatory hourly diastolic blood pressure	Physiological parameters
Variation in the decrease in 24-hour ambulatory hourly systolic blood pressure	Physiological parameters
Vital capacity	Physiological parameters
Weight loss [kg]	Physiological parameters
Admission to hospital	Process, resource use
Admission to ICU	Process, resource use
All-cause hospital admissions: number of participants with at least one all-cause hospital admission	Process, resource use
Annual hospitalisation rates	Process, resource use
Change in rates of admission to residential care	Process, resource use
COPD exacerbations No. of patients with exacerbations	Process, resource use
Duration of mechanical ventilation	Process, resource use
Duration of surgery	Process, resource use
Failed discharge	Process, resource use
Hospital admission	Process, resource use
Hospital admissions Number of people having 1 or more hospital admission	Process, resource use
Hospital admissions (all-cause)	Process, resource use
Hospital days per patient (all causes)	Process, resource use
Hospital Emergency Department contacts (all-cause)	Process, resource use
Hospital length of stay (days)	Process, resource use
Hospital readmission (all-cause)	Process, resource use
Hospital stay	Process, resource use
Hospital stay	Process, resource use
Hospital stay	Process, resource use
Hospital stay	Process, resource use
Hospital stay	Process, resource use
Hospital stay	Process, resource use
Hospital stay (days)	Process, resource use
Hospitalisation	Process, resource use
Hospitalisation	Process, resource use
hospitalisation (number and duration) Scale from 0 to 12.	Process, resource use
Hospitalisation for RSV infection	Process, resource use
Hospitalisations due to COPD exacerbations	Process, resource use
ICU length of stay (days)	Process, resource use
ICU or LWU length of stay (days)	Process, resource use
Length of hospital stay	Process, resource use
Length of hospital stay	Process, resource use
Length of hospital stay	Process, resource use
Length of hospital stay	Process, resource use
Length of hospital stay days spent in hospital	Process, resource use
Length of hospital stay (Days)	Process, resource use
Length of ICU stay or length of hospital stay	Process, resource use
Length of stay	Process, resource use
Length of stay in hospital Days in hospital.	Process, resource use
Length of stay in intensive care unit Days in ICU	Process, resource use
Length of stay in the ICU (DAYS)	Process, resource use
Mean time from injection to placenta removal Mean time from injection to placenta removal.	Process, resource use
Nb of hospital admissions	Process, resource use
Need for hospitalization	Process, resource use
Number of hospital readmissions	Process, resource use
Number of patients with one or more hospitalisations for any cause	Process, resource use
Number of people experiencing one or more exacerbations	Process, resource use
Operating time	Process, resource use
Operating time	Process, resource use
Operating time	Process, resource use
Operating time	Process, resource use
Operating time (minutes)	Process, resource use
Other non psychiatric admissions - Number of participants admitted to hospital	Process, resource use
Overall sleep disturbance	Process, resource use
Patients with one or more exacerbations	Process, resource use
Polypharmacy at follow-up	Process, resource use
Proportion discharged as day-surgery	Process, resource use
Proportion of participants who were readmitted within 6 months	Process, resource use
Psychiatric admissions - number of participants admitted to hospital	Process, resource use
Respiratory-related hospital admissions	Process, resource use
Respiratory-related hospital admissions: number of participants with at least one respiratory-related hospital admission	Process, resource use
Service use	Process, resource use
Service use: Rate of re-hospitalisation	Process, resource use
Service use: Time to re-hospitalisation	Process, resource use
Service utilisation	Process, resource use
Service utilisation outcomes - e.g. admitted to hospital	Process, resource use
Survival to hospital admission	Process, resource use
Time to hospital discharge (days)	Process, resource use
Time to readiness for surgery	Process, resource use
Total duration of ventilation defined as intubation or commencement of ventilation in ICU to successful extubation (hours)	Process, resource use
Total duration of weaning defined as study randomization to successful extubation (hours)	Process, resource use
Total RSV hospital days per 100 children	Process, resource use
Total thromboembolic events	Process, resource use
Unplanned hospitalisation 1 Admissions to hospital	Process, resource use
Abnormal tympanometry	Radiological parameters
Abnormal tympanometry	Radiological parameters
Anastomotic leakage Radiographic contrast study and/or clinical manifestation	Radiological parameters
Anastomotic leakage—THE Radiographic contrast study	Radiological parameters
Anastomotic leakage—TTE Radiographic contrast study	Radiological parameters
Anastomotic strictures Barium swallow and/ or endoscope examination	Radiological parameters
ANB	Radiological parameters
ANB	Radiological parameters
Assisted patency	Radiological parameters
Epithelial defect on day 21 post-injury Image analysis of digital photographs	Radiological parameters
Mean change in total T2-hyperintense lesion load	Radiological parameters
Mean number of active T2 lesions	Radiological parameters
Minimum joint space width	Radiological parameters
Overjet - 1 year treatment	Radiological parameters
Overjet - 1 year treatment	Radiological parameters
Performance based measures - Range of motion (possible range 0 (worst) to 140 (maximal) degrees)	Radiological parameters
Primary patency rate	Radiological parameters
Radiographic progres-sionTotal Sharp Score Scalefrom: 0 to 448	Radiological parameters
Reduction in central retinal thickness	Radiological parameters
Restenosis Coronary angiography	Radiological parameters
Mean change in total T1-hypointense lesion load	Radiological parameters
Root resorption	Radiological parameters
Short-term improvement in sensory nerve action potential (µV) (3 months or less)	Radiological parameters
Burden	Satisfaction with care
Carer burden	Satisfaction with care
Global assessment (patient) Patient satisfaction on scale 0 (not at all satisfied) to 10 (completely satisfied)	Satisfaction with care
Global impression - need for additional medication - medium term	Satisfaction with care
Global impression - no improvement - medium term	Satisfaction with care
Global impression - sedation - medium term	Satisfaction with care
Global Perceived Effect	Satisfaction with care
Parental Satisfaction Survey. Scale from: 0 to 55	Satisfaction with care
Participant global assessmen	Satisfaction with care
Participant satisfaction	Satisfaction with care
Participants' global assessment of treatment effectiveness	Satisfaction with care
Patient knowledge	Satisfaction with care
Patient satisfaction	Satisfaction with care
Patient Satisfaction: 1 to 7; completely satisfied to completely dissatisfied	Satisfaction with care
Quality of surgical field (0-5 scales)	Satisfaction with care
Satisfaction	Satisfaction with care
Satisfaction with care	Satisfaction with care
Satisfaction with care—ZUF8	Satisfaction with care
Satisfaction with treatment	Satisfaction with care
Satisfaction with treatment	Satisfaction with care
Satisfaction with treatment Leaving the study early	Satisfaction with care
Support	Satisfaction with care
participant satisfaction with the medication assessed by any appropriate and validated questionnaire (either generic or SCD specific	Satisfaction with care

## Sheet: Non PIO s
Non PIOs : Outcome categories / outcome as reported in the reviews summary of findings table	N
Biological parameter	82
Oxygen efficiency (PaO2/FIO2)	3
Serum myoglobin	3
Serum creatinine	2
Total blood loss (millilitres)	1
People infectious to mosquitoes	1
Maternal vitamin D status at term (25-hydroxyvitamin D in nmol/L)	1
Average change in prolactin in men Serum prolactin level (ng/mL)	1
Renal failure	1
Average change in prolactin in women Serum prolactin level (ng/mL)	1
24-hour peritoneal UF	1
Catheter colonization Catheter culture (microbiological methods)	1
Anaemia (haemoglobin below a cut-off defined by trialists, taking into account the age and altitude)	1
Catheter-related blood stream infection (CRBI) Same organism recovered from catheter tip and blood culture	1
Postoperative chloride mmol/L	1
Catheter-related blood stream infection (CRBSI)	1
Severe postpartum haemorrhage Objectively or subjectively measured after intervention/Estimated blood loss in ML.	1
CD4 cell count	1
Urine volume (mL/d)	1
Change in HbA1c from baseline to	1
Maternal anaemia at term (Hb less than 110 g/L at 37 weeks gestation or more)	1
Clearance rate	1
Mean percent change in haemoglobin	1
Clostridium difficile infection cytotoxin and/or culture	1
Participants with gametocytes on microscopy or PCR	1
CMV organ involvement	1
Physiological outcomes: isoload blood lactate (mmol/L)	1
Combined transfusion volume (mL) of platelets	1
Predose FEV (ml)	1
CVAD infections	1
Arterial blood gas tension: PaO2	1
Cytomegalovirus infection	1
Systolic blood pressure	1
Diastolic blood pressure	1
Total operative and perioperative blood loss (mL)	1
Exit-site infection Laboratory testing	1
Virologic failure 2 successive HIV-1 RNA >= 200copies/ml at 16+ weeks after randomisation	1
Failure of end of treatment virological response Absence of clearance of HCV RNA from the blood at end of treatment	1
Malaria incidence, prevalence or EIR	1
Failure of normalisation of ALT at end of follow-up	1
Maternal iron deficiency at term (as defined by as defined by trialists, based on any indicator of iron status at 37 weeks' gestation or more)	1
Failure of normalisation of ALT at end of treatment	1
Mean blood loss Objectively or subjectively measured after intervention/Mean blood loss in ML.	1
Failure of sustained virological response Absence of clearance of HCV RNA from the blood 6 months after treatmen	1
Nephrotic symdrome	1
Haemoglobin (g/dL)	1
Parasite clearance time	1
Haemoglobin (g/L)	1
Patients with microscopically confirmed malaria not receiving antimalarials	1
HELLP syndrome	1
Persons with hypercalcaemia - Vitamin D (D2, D3 or 25(OH)D) plus calcium	1
Hepatitis C recurrence	1
Positive catheter culture Laboratory testing	1
Hyperglycaemia	1
Postoperative pH	1
Hypoglycaemia episodes	1
Proportion with 50% or greater decrease in inflammation score from baseline	1
Hypoglycaemic episodes	1
Serum alkaline phosphatases	1
Serum bilirubin	1
Arterial blood gas tension: PaCO2	1
Serum triglyceride concentrations (mmol/L)	1
Iron deficiency (using ferritin concentrations)	1
Serum urate normalisation	1
Iron deficiency anaemia	1
Sputum culture conversion at 8 weeks	1
Iron status (ferritin (μg/L)	1
Thrombocytopenia	1
Kt/V	1
Total cholesterol	1
LDL cholesterol	1
Urinary protein excretion	1
Leucopenia	1
Viral load suppression	1
Log 10 Viral load	1
Virologic suppression Viral load < 50 copies/ml	1
Long-term lymphocyst formation: symptomatic	1
Low-density lipoprotein (LDL) cholesterol	1
Biological parameter	7
Glycaemic control (HbA1c)	3
Serum potassium	1
Weekly creatinine clearance	1
Maternal severe anaemia at any time during 2nd or 3rd trimester (Hb less than 70 g/L)	1
Serum creatinine	1
Compliance	44
Adherence	3
Acceptability (of intervention): Leaving the studies early – any reason	1
Retention in care Number attending last follow-up visit	1
Lost to treatment	1
Acceptability of the treatment to the participant group	1
Treatment acceptability (dropout)	1
Treatment failure Feeding interruption, blocking or leakage of the tube, non-adherence	1
USE	1
Leaving the study early - Any reason	1
All-cause attrition Dropout rates.	1
Persistence	1
Amphetamine use (UA) Negative urinalyses across the study	1
Sustained abstinence Negative urinalyses for at least 3 consecutive weeks	1
ART adherence at 48-52 weeks: Text messages vs. standard care (overall)	1
Treatment acceptability at post-treatment	1
Completion of treatment	1
Treatment withdrawal	1
Completion of treatment	1
Withdrawals	1
Compliance with medication: Would stop taking medication Morisky Green Adherence Questionnaire (MAQ)	1
Leaving the study early - any reason Reported by trial author	1
Discontinuation due to toxicity	1
Numbers completing double-blind treatment	1
Discontinuation for any reason	1
Removal by 6 months	1
Drop out due to inefficacy Number of participants who dropped out due to inefficacy during the trial, as a proportion of the total number of randomised participants	1
Retention to treatment Number of participants who competed treatment	1
Drop-outs Number of participants who did not complete the study	1
Total drop outs Total number of participants who dropped out during the trial as a proportion of the total number of randomised participants	1
Dropouts	1
Treatment acceptability at follow-up: ACT versus other psychological therapies Dropout rates	1
Duration of overall treatment (months	1
Treatment adherence	1
Duration of treatment	1
Treatment withdrawal	1
Enrolment in addiction treatment at 12-month follow-up Number of participants enrolled in addiction treatment at follow-up	1
Treatment withdrawal (any reason) clinical observation	1
Failure to complete - inefficacy -	1
Withdrawals	1
Lack of treatment adherence—design effect corrected	1
Abstinents at follow-up (objective)	1
Leaving the study early	1
Cost effectiveness	16
Costs	4
Cost of treatment	1
Cost effectiveness	1
Healthcare costs, direct and indirect	1
Cost-effectiveness	1
Economic outcomes - cost-effectiveness	1
Formal economic analysis	1
Health economics	1
Healthcare costs	1
Economic - increase costs of care	1
Socioeconomic effects	1
Economic burden (cost of care)	1
Economic outcomes	1
Physiological parameters	56
DBP	2
SBP	2
Respiratory rate	2
Overjet (mm) (smaller value better)	1
Active knee flexion ROM Goniometer. Scale: 0 to 130	1
Systolic blood pressure	1
Blood loss (ml)	1
Maximum expiratory pressure	1
Change in baseline trough FEV	1
Postoperative BCVA (3 months) (LogMAR)	1
Change in diastolic ambulatory blood pressure	1
Variation in the decrease in 24-hour ambulatory hourly systolic blood pressure	1
Change in diastolic casual blood pressure	1
Low birthweight	1
Change in systolic ambulatory blood pressure	1
MBL (mL per cycle)	1
Change in systolic casual blood pressure	1
Plaque Scale from: 0 to 5	1
Change in total hair count from baseline to the end of the study Hair counts in 1 cm² to 1.5 cm² area	1
Postoperative functional BCVA achieved (3 months)	1
Arterial hypertension	1
Training intensity: fInal training session (% baseline peak work capacity)	1
Diastolic blood pressure	1
Weight (kg)	1
Diastolic blood pressure clinical digital sphygmomanometer	1
Joint mobility Ankle dorsiflexion range of motion. Scale from 0 to 120	1
Distance-corrected near visual acuity [Jaeger units and logMAR units]	1
Low birthweight (less than 2500 g)	1
Distance-corrected near visual acuity [Jaeger units]	1
Maximum inspiratory pressure	1
FEV1 (% predicted) Percentage scale from: 1% to 150%	1
Neuropsychological outcome	1
Fever clearance time	1
Peak urine flow, mean change from baseline	1
Forced expiratory volume in 1 second	1
Postoperative BCVA (12 months) (LogMAR)	1
FVC (% predicted) Percentage scale from: 1% to 150%	1
Postoperative BCVA (post-suture removal, varied follow-up times) (LogMAR)	1
Rate of weight gain (in gram/kg of baseline weight/day) - Average from study entry to week three	1
Birthweight (g)	1
Average change in weight Change in weight (kg) from beginning to end of trial	1
FVC Slope Change in FVC / month	1
Short (up to one hour) pad test measured as grams of urine - stress urinary incontinence	1
Heart rate	1
Systolic blood pressure clinical digital sphygmomanometer	1
Heart rate variability LF/HF ratio	1
Variation in the decrease in 24-hour ambulatory hourly diastolic blood pressure	1
Height (cm)	1
Vital capacity	1
Inadequate brain relaxation 3- or 4-point scales	1
Weight loss [kg]	1
Incidence of incisal trauma	1
Intraocular pressure	1
Process, resource use	74
Hospital stay	6
Operating time	4
Length of hospital stay	4
Nb of hospital admissions	1
Service use	1
Overall sleep disturbance	1
Change in rates of admission to residential care	1
Total thromboembolic events	1
COPD exacerbations No. of patients with exacerbations	1
Number of people experiencing one or more exacerbations	1
Duration of mechanical ventilation	1
Proportion of participants who were readmitted within 6 months	1
Duration of surgery	1
Time to readiness for surgery	1
Failed discharge	1
Length of stay in the ICU (DAYS)	1
Hospital admission	1
Number of hospital readmissions	1
Hospital admissions Number of people having 1 or more hospital admission	1
Operating time (minutes)	1
Hospital admissions (all-cause)	1
Polypharmacy at follow-up	1
Hospital days per patient (all causes)	1
Respiratory-related hospital admissions	1
Hospital Emergency Department contacts (all-cause)	1
Annual hospitalisation rates	1
Hospital length of stay (days)	1
Total duration of weaning defined as study randomization to successful extubation (hours)	1
Hospital readmission (all-cause)	1
Admission to hospital	1
Admission to ICU	1
Mean time from injection to placenta removal Mean time from injection to placenta removal.	1
Hospital stay (days)	1
Need for hospitalization	1
Hospitalisation	1
Number of patients with one or more hospitalisations for any cause	1
Hospitalisation	1
All-cause hospital admissions: number of participants with at least one all-cause hospital admission	1
hospitalisation (number and duration) Scale from 0 to 12.	1
Other non psychiatric admissions - Number of participants admitted to hospital	1
Hospitalisation for RSV infection	1
Patients with one or more exacerbations	1
Hospitalisations due to COPD exacerbations	1
Proportion discharged as day-surgery	1
ICU length of stay (days)	1
Psychiatric admissions - number of participants admitted to hospital	1
ICU or LWU length of stay (days)	1
Respiratory-related hospital admissions: number of participants with at least one respiratory-related hospital admission	1
Service use: Time to re-hospitalisation	1
Service use: Rate of re-hospitalisation	1
Service utilisation	1
Survival to hospital admission	1
Service utilisation outcomes - e.g. admitted to hospital	1
Length of hospital stay days spent in hospital	1
Time to hospital discharge (days)	1
Length of hospital stay (Days)	1
Total duration of ventilation defined as intubation or commencement of ventilation in ICU to successful extubation (hours)	1
Length of ICU stay or length of hospital stay	1
Total RSV hospital days per 100 children	1
Length of stay	1
Unplanned hospitalisation 1 Admissions to hospital	1
Length of stay in hospital Days in hospital.	1
Length of stay in intensive care unit Days in ICU	1
Radiological parameters	23
ANB	2
Overjet - 1 year treatment	2
Abnormal tympanometry	2
Root resorption	1
Primary patency rate	1
Anastomotic leakage—THE Radiographic contrast study	1
Anastomotic strictures Barium swallow and/ or endoscope examination	1
Reduction in central retinal thickness	1
Anastomotic leakage Radiographic contrast study and/or clinical manifestation	1
Minimum joint space width	1
Assisted patency	1
Performance based measures - Range of motion (possible range 0 (worst) to 140 (maximal) degrees)	1
Epithelial defect on day 21 post-injury Image analysis of digital photographs	1
Radiographic progres-sionTotal Sharp Score Scalefrom: 0 to 448	1
Mean change in total T1-hypointense lesion load	1
Restenosis Coronary angiography	1
Short-term improvement in sensory nerve action potential (µV) (3 months or less)	1
Anastomotic leakage—TTE Radiographic contrast study	1
Mean number of active T2 lesions	1
Mean change in total T2-hyperintense lesion load	1
Satisfaction with care	23
Satisfaction with treatment	2
Participants' global assessment of treatment effectiveness	1
Quality of surgical field (0-5 scales)	1
Carer burden	1
Patient satisfaction	1
Global assessment (patient) Patient satisfaction on scale 0 (not at all satisfied) to 10 (completely satisfied)	1
Satisfaction with care	1
Global impression - need for additional medication - medium term	1
Support	1
Global impression - no improvement - medium term	1
Patient knowledge	1
Global impression - sedation - medium term	1
Patient Satisfaction: 1 to 7; completely satisfied to completely dissatisfied	1
Global Perceived Effect	1
Satisfaction	1
Parental Satisfaction Survey. Scale from: 0 to 55	1
Satisfaction with care—ZUF8	1
Participant global assessmen	1
Satisfaction with treatment Leaving the study early	1
Participant satisfaction	1
Burden	1
participant satisfaction with the medication assessed by any appropriate and validated questionnaire (either generic or SCD specific	1
Total général	325
