# Supplementary material for: Patient-important outcomes in systematic reviews: Poor quality of evidence
Source: PLoS One. 2018 Apr 5;13(4):e0195460. doi: 10.1371/journal.pone.0195460 (PMC5886560; doi:10.1371/journal.pone.0195460)
Supplement: S2 File — (XLSX) [file pone.0195460.s003.xlsx]

## Sheet: DATA
Short DOI	Complete DOI	TITLE	VERSION_NO	GROUP_ID	UP_TO_DATE	LAST_SEARCH	PROTOCOL_PUBLISHED	REVIEW_PUBLISHED	SOF_TABLE
									Title	Patient or population	Settings	Intervention	Comparison	O1	Follow-up 1	No of participants O1	Nb studies O1	Quality of the evidence(GRADE) O1	O2	Follow-up 2	No of participants O2	Nb studies O2	Quality of the evidence(GRADE) O2	O3	Follow-up 3	No of participants O3	Nb studies O3	Quality of the evidence(GRADE) O3	O4	Follow-up 4	No of participants O4	Nb studies O4	Quality of the evidence(GRADE) O4	O5	Follow-up 5	No of participants O5	Nb studies O5	Quality of the evidence(GRADE) O5	O6	Follow-up 6	No of participants O6	Nb studies O6	Quality of the evidence(GRADE) O6	O7	Follow-up 7	No of participants O7	Nb studies O7	Quality of the evidence(GRADE) O7	O8
CD000206	10.1002/14651858.CD000206.pub3	Calcium channel blockers for neuroleptic-induced tardive dyskinesia	12	SCHIZ	1/6/2011	1/6/2011	1997	1997	Calcium channel blocking drugs for people with neuroleptic-induced tardive dyskinesi	People with neuroleptic-induced tardive dyskinesia	NA	Calcium channel blocking drugs	Any	Tardive dyskinesia - any clinically important improvement	NA	0	0	0	Tardive dyskinesia - any improvement	NA	0	0	0	Acceptability of the treatment to the participant group	NA	0	0	0	Quality of life / satisfaction with care	NA	0	0	0	Adverse effects - important extrapyramidal adverse effects	NA	0	0	0	Adverse effects - any important adverse effects	NA	0	0	0	Hospital admission	NA	0	0	0
CD000219	10.1002/14651858.CD000219.pub2	Antibiotics for acute otitis media in children	16	ARI	8/11/2012	8/11/2012	1995	1996	Antibiotic versus placebo for acute otitis media in children	children with acute otitis media	primary and secondary care	antibiotic	placebo	Pain	24 hours	1394	6	High	pain	2 to 3 days	2320	7	high	pain	4 to 7 days	1263	7	high	Abnormal tympanometry	4 to 6 weeks	2144	7	high	Abnormal tympanometry	3 months	809	3	high	Vomiting, diarrhoea or rash	NA	2023	7	high
CD000227	10.1002/14651858.CD000227.pub4	Vitamin D and vitamin D analogues for preventing fractures in post-menopausal women and older men	10	MUSKINJ	1/6/2013	1/6/2013	1995	1996	Vitamin D [D2, D3 or 25(OH)D] plus calcium compared with control or placebo for preventing fractures in older people	post-menopausal women and older people at risk of osteoporotic fractures	community or institutional	vitamin D (D2, D3 or 25(OH)D) plus calcium	control	Persons sustaining new hip fracture	12 months	49853	9	high	Persons sustaining new non-vertebral fracture	12 months	10380	8	high	Persons sustaining new vertebral fracture or deformity	12 months	42185	4	moderate	Persons sustaining any new fracture	12 months	49976	10	high	Persons with hypercalcaemia - Vitamin D (D2, D3 or 25(OH)D) plus calcium	12 months	3853	2	low	Persons with renal disease (calculi or insufficiency) - Vitamin D (D2, D3 or 25(OH)D) plus calcium	12 months	39552	1	high	Deaths - Vitamin D (D2, D3, 25(OH)D) plus calcium	12 months	46794	6	high
CD000238	10.1002/14651858.CD000238.pub2	Ambulatory oxygen for people with chronic obstructive pulmonary disease who are not hypoxaemic at rest	7	AIRWAYS	1/11/2012	1/11/2012	1996	2001	Ambulatory oxygen for COPD	adults with COPD who had exertional dyspnoea but did not fulfil the criteria for long-term oxygen treatment	home and hospital	ambulatory oxygen	placebo/medical air	Exercise capacity (5- or 6-minute walking distance on cylinder air)	2 to 12 weeks	331	4	NA	Mortality	mean 12 weeks	179	2	Moderate	Quality of life (Dyspnea) - Measured on the CRQ, the output is a number from 0 to 7, where higher on the scale is better. MID is 0.5.	2 to 12 weeks	341	4	Moderate	Dyspnoea	6 to 12 weeks	198	3	NA (Dyspnoea was measured in 3 studies using the Borg scale, and 1 study reported dyspnoea during exercise. One study observed improvement in dyspnoea after walking for 6 minutes with cylinder air or oxygen. Another study showed a clinically relevant reduction in dyspnoea scores for the oxygen group post 5MWD compared with placebo)	Adverse events	12 weeks	83	2	low	Hospitalisation	NA	NA	NA	No studies reported data on hospitalisations
CD000253	10.1002/14651858.CD000253.pub2	Antioxidant vitamin and mineral supplements for preventing age-related macular degeneration	17.6	EYES	26/1/2012	26/1/2012	1997	1999	Antioxidant supplement compared with placebo for prevention of AMD	general population	community	Vitamine E	placebo	Any age-related macular degeneration	NA	40887	4	High	Advanced age-related macular degeneration	NA	40887	4	High
CD000254	10.1002/14651858.CD000254.pub2	Antioxidant vitamin and mineral supplements for slowing the progression of age-related macular degeneration	14.2	EYES	20/8/2012	20/8/2012	1997	1998	Multivitamin antioxidant vitamin or mineral supplement for age-related macular degeneration	patients with age-related macular degeneration	community	multivitamin antioxidant vitamin or mineral supplement	placebo	Distance visual acuity LogMAR	mean 6.3 years	161	4	moderate	Progression to advanced AMD Grading of fundus photographs	mean 6.3 years	89	2	moderate
CD000364	10.1002/14651858.CD000364.pub3	Vaccines for preventing influenza in people with asthma	9	AIRWAYS	23/11/2012	23/11/2012	1997	1998	Inactivated influenza vaccine versus placebo	Children (over 6 years of age)	Community	inactivated influenza vaccine (intramuscular injection)	Control	Protection from experiencing an asthma exacerbation of any cause over the influenza season - children (over 6 years of age) given inactivated influenza vaccine	NA	696	1	moderate	Protection from experiencing an influenza-related asthma exacerbation over the influenza season - children (over 6 years of age) given inactivated influenza vaccine	NA	696	1	moderate	Asthma exacerbation (adverse effects) caused by inactivated influenza vaccine, measured in the first 2 weeks following vaccination - children (over 3 years of age) given inactivated influenza vaccine	NA	712	1	moderate
CD000371	10.1002/14651858.CD000371.pub4	Deworming drugs for soil-transmitted intestinal worms in children: effects on nutritional indicators, haemoglobin and school performance	15.4	INFECTN	31/5/2012	15/5/2012	1997	1998	Multiple dose deworming drugs for treating soil-transmitted intestinal worms in children: effects on nutrition and school performance (outcomes measured more 1 year)	Children	Communities living in areas endemic for intestinal helminths	Multiple dose deworming drugs	NA	Weight (kg)	1,5 to 3 years	1347	5	very low	Height (cm)	1,5 to 3 years	1219	3	very low	Haemoglobin (g/dL)	14 month to 2 years	1365	2	very low	Formal tests of cognition	2 years	NA	2	very low	School attendance	2 years	NA	1	very low	Death	NA	NA	1	NA
CD000400	10.1002/14651858.CD000400.pub2	Non-steroidal anti-inflammatory drugs for heavy menstrual bleeding	8	MENSTR	5/7/2012	5/7/2012	1997	1998	NSAIDs versus placebo (control)	patients with heavy menstrual bleeding	NA	NSAIDs	placebo	MBL (mL per cycle)	NA	11	1	low	Proportion with no subjective improvement in MBL	NA	80	1	low
CD000479	10.1002/14651858.CD000479.pub4	Surgery or embolization for varicoceles in subfertile men	7.2	MENSTR	22/1/2012	22/1/2012	1995	2001	Varicocele occlusion versus no treatment for varicoceles in subfertile men	Patients with varicoceles in subfertile men	NA	Varicocele occlusion	No treatment	Pregnancy rate	NA	894	10	very low
CD000545	10.1002/14651858.CD000545.pub4	Azathioprine or 6-mercaptopurine for induction of remission in Crohn's disease	10.6	IBD	13/6/2012	13/6/2012	1997	1997	Azathioprine or 6-mercaptopurine versus placebo for induction of remission in Crohn's disease	Patients with active Crohn's disease	Outpatients	Azathioprine or 6-mercaptopurine	Placebo	Clinical remission	NA	380	5	moderate	Clinical remission or improvement	NA	434	8	moderate	Fistula improvement or healing	NA	18	3	Low	Steroid sparing effect	NA	143	4	moderate	Withdrawals due to adverse events	NA	510	8	moderate	Serious Adverse events	NA	216	2	low
CD000942	10.1002/14651858.CD000942.pub3	Amnioinfusion for third trimester preterm premature rupture of membranes	8	PREG	2/12/2013	2/12/2013	1998	1998	Transabdominal amnioinfusion compared with no amnioinfusion for preterm rupture of membranes (PROM)	pregnant women with PROM	hospital	transabdominal amnioinfusion	no amnioinfusion	Neonatal death	NA	94	2	moderate	Neonatal sepsis/infection	NA	60	1	moderate	Pulmonary hypoplasia	NA	34	1	low	Maternal puerperal sepsis	NA	60	1	moderate
CD000978	10.1002/14651858.CD000978.pub5	Interventions for preventing oral mucositis for patients with cancer receiving treatment	13	ORAL	8/3/2011	16/3/2011	1998	2000	Cryotherapy versus no treatment for preventing oral mucositis for patients with cancer receiving treatment	preventing oral mucositis for patients with cancer receiving treatment	NA	Cryotherapy	No treatment	Mucositis (any) 0-4 scale	28 days	472	5	low	Mucositis (severe) 0-4 scale	28 days	472	5	low
CD001059	10.1002/14651858.CD001059.pub4	Calcium supplementation during pregnancy for preventing hypertensive disorders and related problems	13	PREG	24/5/2013	28/5/2013	1998	1998	Calcium supplementation compared with placebo for preventing hypertensive disorders and related problems in pregnancy	pregnant women	outpatient	high dose calcium	placebp	Pre-eclampsia	NA	15730	13	high	Preterm birth	NA	15275	11	high	HELLP syndrome	NA	12904	2	high
CD001088	10.1002/14651858.CD001088.pub3	Psychosocial interventions for people with both severe mental illness and substance misuse	10.2	SCHIZ	15/1/2013	15/1/2013	1998	1999	INTEGRATED MODELS OF CARE compared to TREATMENT AS USUAL for both severe mental illness and substance misuse	People with both severe mental illness and substance misuse	Outpatient	INTEGRATED MODELS OF CARE	TREATMENT AS USUAL	Lost to treatment	mean 36 months	603	3	low	Death	mean 36 months	421	2	low	Alcohol use not in remission	mean 36 months	143	1	low	Drug (non-alcohol) use: Not in remission	mean 36 months	85	1	low	Mental state Days of hospitalisation	NA	NA	3	NA	Global Assessment of Functioning GAF scale of 1 - 100	mean 12 months	171	1	low	General life satisfaction	mean 12 months	372	2	moderate
CD001122	10.1002/14651858.CD001122.pub4	Laparoscopic drilling by diathermy or laser for ovulation induction in anovulatory polycystic ovary syndrome	13	MENSTR	14/5/2012	14/5/2012	1998	1998	LOD with and without medical ovulation compared to other treatment for anovulatory women with PCOS	patients with anovulatory women with PCOS	Fertility clinics	LOD with and without medical ovulation	other treatment	Live birth rate	NA	1034	8	moderate	Pregnancy rate per woman randomised	NA	1930	18	low	Miscarriage rate	NA	1592	15	low	Multiple pregnancy rate (per ongoing pregnancy)	NA	1129	12	moderate	OHSS	NA	908	7	low
CD001181	10.1002/14651858.CD001181.pub4	Antimicrobial prophylaxis for colorectal surgery	6	COLOCA	3/7/2013	7/7/2013	1998	2009	Antibiotic versus no antibiotic/placebo for colorectal surgery	patients undergoing colorectal surgery	hospital	antibiotic	no antibiotic/placebo	Surgical wound infection (SWI)	NA	2455	30	high
CD001288	10.1002/14651858.CD001288.pub4	Systemic corticosteroids for acute exacerbations of chronic obstructive pulmonary disease	7	AIRWAYS	23/5/2014	23/5/2014	NA	1999	Systemic corticosteroid compared with placebo for acute exacerbations of COPD	acute exacerbations COPD	outpatient, inpatient and people in ICU	systemic corticosteroid	placebo	Treatment failure Need to intensify therapy/ED or hospital admission	3 - 30 days	917	9	high	Relapse Treatment for AE of COPD or hospital re-admission	1 - 4 months	586	5	moderate	Improvement in lung function - early effect FEV1 (L) as absolute or change	3 days	649	7	high	Decreased breathlessness - early effect Borg scale or VAS	3 days	178	3	moderate	Adverse drug effect	2-26 weeks	736	8	high	Hyperglycaemia	NA	804	6	high
CD001364	10.1002/14651858.CD001364.pub4	Zinc for the common cold	19	ARI	18/1/2013	18/1/2013	1999	1999	Zinc compared with placebo for the common cold	patients with common cold	outpatient	zinc lozenges or syrup	usual care	Duration of cold symptoms (days)	NA	1656	14	low	Severity of symptom score	NA	513	5	low	Incidence of common cold	NA	394	2	very low	Number of participants symptomatic after 7 days of treatment	NA	476	5	very low	School absence (number of days)	NA	394	2	very low	Antibiotic use	NA	394	2	low	Any adverse event	NA	1217	8	moderate
CD001417	10.1002/14651858.CD001417.pub2	Topiramate add-on for drug-resistant partial epilepsy	15	EPILEPSY	14/2/2014	18/2/2014	1999	1999	Topiramate versus placebo for drug-resistant partial epilepsy	patients with drug-resistant partial epilepsy	outpatient setting	topiramate	placebo	50% reduction in seizure frequency - ITT analysis	NA	1401	11	moderate	Seizure freedom	NA	633	5	moderate	Treatment withdrawal	NA	1315	10	low	Side effects - weight loss/decrease	NA	821	8	moderate	Side effects - paraesthesia	NA	822	6	moderate	Side effects - thinking abnormally	NA	640	4	moderate	Side effects - difficulty with concentration/concentration impaired/concentration-attention difficulties	NA	702	6	moderate
CD001423	10.1002/14651858.CD001423.pub2	Serenoa repens for benign prostatic hyperplasia	12	PROSTATE	27/1/2012	27/1/2012	1998	1999	Serenoa repens compared to placebo for benign prostatic hyperplasia	men with benign prostatic hyperplasia	clinic	SR	Placebo	AUA total score, mean change from baseline American Urological Association Symptom Score. Scale from: 0 to 35.	52 to 72 weeks	582	2	high	Peak urine flow, mean change from baseline	26 to 72 weeks	667	3	high	Clinical responders ≥ 3 point improvement in AUA	72 weeks	357	1	high
CD001446	10.1002/14651858.CD001446.pub3	Corticosteroids for Guillain-Barré syndrome	14	NEUROMUSC	16/11/2011	16/11/2011	1998	1999	Corticosteroid versus control for Guillain-Barré syndrome	patients with Guillain-Barré syndrome	hospital	corticosteroid	control	Disability grade change after four weeks GBS disability grade. Scale from: 0 to 6.	4 weeks	587	6	moderate	Improvement by one or more grades after four weeks GBS disability grade scale	4 weeks	567	5	moderate	Death or disability after one year	1 year	491	3	moderate	Adverse events - Diabetes mellitus requiring insulin	NA	467	2	high	Adverse events - Hypertension	NA	467	2	high
CD001480	10.1002/14651858.CD001480.pub4	Pneumococcal conjugate vaccines for preventing otitis media	12	ARI	3/12/2013	3/12/2013	1999	2002	Pneumococcal conjugate vaccine compared with control intervention for preventing acute otitis media	early infancy	open population	PCV7	control treatment	Frequency of all-cause AOM PCV7 administered in early infancy	6 to 42 months	42140	4	high	Frequency of pneumococcal AOM PCV7 administered in early infancy	6 to 42 months	1233	2	high
CD001502	10.1002/14651858.CD001502.pub3	Intrauterine insemination versus fallopian tube sperm perfusion for non-tubal infertility	7	MENSTR	12/9/2013	12/9/2013	1999	2004	IUI compared with FSP for non-tubal infertility	women with non-tubal infertility	subfertility clinic	intrauterine insemination	fallopian tube sperm perfusion	Live birth per couple	NA	633	3	low	Clinical pregnancy per couple	NA	1745	14	low	Multiple pregnancy per couple	NA	908	7	low	Miscarriage per couple	NA	884	7	low	Ectopic pregnancy per couple	NA	643	4	very low
CD001777	10.1002/14651858.CD001777.pub4	Immediate postabortal insertion of intrauterine devices	13	FERTILREG	1/4/2014	28/4/2014	1999	2000	Immediate versus delayed insertion of IU device (LNG-IUS or CuT380A IUD) for contraception after an abortion	post abortion patients	NA	Immediate insertion	delayed insertion	Expulsion by 6 months	6 month	878	3	moderate	Removal by 6 months	6 moth	790	2	moderate	USE	6 month	878	3	moderate	Pregnancy	6 month	878	3	moderate	upper genital track infection	NA	878	3	moderate
CD001797	10.1002/14651858.CD001797.pub2	Intravenous immunoglobulin for chronic inflammatory demyelinating polyradiculoneuropathy	8	NEUROMUSC	4/12/2012	4/12/2012	1999	2002	IVIg compared to placebo for chronic inflammatory demyelinating polyradiculoneuropathy	people with chronic inflammatory demyelinating polyradiculoneuropathy	tertiary care centre	IVIg	placebo	Significant improvement in disability scale used in original study	2 to 6 weeks	269	5	high	Improvement of 1 point or more on Rankin scale	2 to 6 weeks	90	3	moderate	Change in mean disability score on scale used in original study	2 to 6 weeks	247	5	high	Change in mean disability score on Rankin scale	2 to 6 weeks	90	3	high	Serious side effects	4 to 24 weeks	315	3	high
CD001830	10.1002/14651858.CD001830.pub3	Sealants for preventing dental decay in the permanent teeth	6.5	ORAL	1/11/2012	1/11/2012	1999	2004	Resin-based sealant compared to control without sealant for preventing dental caries	Children and adolescents	Sealant applications for school children in USA, Canada, China & Colombia	Resin-based sealant applications on occlusal tooth surfaces of permanent molars	No sealant application	Dentine caries in permanent molars	2 years	1259	6	moderate
CD001894	10.1002/14651858.CD001894.pub5	Assisted hatching on assisted conception (in vitro fertilisation (IVF) and intracytoplasmic sperm injection (ICSI))	12	MENSTR	8/8/2012	8/8/2012	2000	2003	Assisted hatching on assisted conception (in vitro fertilisation (IVF) and intracytoplasmic sperm injection (ICSI))	Women undergoing assisted conception	NA	Assisted hatching compared	no assisted hatching	Live birth per woman randomised	NA	1921	9	moderate
CD001920	10.1002/14651858.CD001920.pub3	Physical rehabilitation approaches for the recovery of function and mobility following stroke	6	STROKE	6/2/2014	3/2/2014	2000	2003	Physiotherapy intervention compared with no treatment for recovery after stroke	Adults with stroke	NA	physiotherapy interventions	No treatment	Independence in ADL scales	Immidiate outcome	3423	27	moderate	Independence in ADL scales	Persisting outcome	540	9	moderate	Motor function scales	immidiate outcome	4558	25	moderate	Motor function scales	Persisting outcome	1829	8	moderate	Balance (Berg Balance Scale)	Immediate outcome	34	1	very low	Balance (Berg Balance Scale)	Persisting outcome	34	1	very low	Gait velocity	immidiate outcome	292	3	low	Gait velocity
CD001990	10.1002/14651858.CD001990.pub2	Chemotherapy versus best supportive care for extensive small cell lung cancer	13	LUNGCA	17/10/2013	17/10/2013	2000	2003	Chemotherapy versus best supportive care for extensive small cell lung cancer	Patients with extensive small cell lung cancer without previous treatment	hospital	first-line chemotherapy	Supportive treatment	Overall survival	NA	65	2	very low	Adverse effects	NA	65	2	very low
CD002024	10.1002/14651858.CD002024.pub4	Alpha2-adrenergic agonists for the management of opioid withdrawal	16	ADDICTN	17/12/2013	7/12/2013	2000	2001	Alpha2-adrenergic agonist versus methadone for the management of opioid withdrawal	participants with the management of opioid withdrawal	NA	Alpha2-adrenergic agonist	Methadone	Participants with severe withdrawal	NA	340	5	low	Peak withdrawal score	NA	263	2	moderate	Overall withdrawal severity	NA	119	3	moderate	Duration of treatment	NA	310	3	low	Number experiencing hypotensive or other adverse effects	NA	464	6	low 3	Drop-out due to adverse effects	NA	153	4	low	Completion of treatment	NA	659	9	low
CD002062	10.1002/14651858.CD002062	Corticosteroids for chronic inflammatory demyelinating polyradiculoneuropathy	9.5	NEUROMUSC	20/2/2012	20/2/2012	2000	2001	Prednisone for chronic inflammatory demyelinating polyradiculoneuropathy	patients with chronic inflammatory demyelinating polyradiculoneuropathy	NA	prednisone	usual care	Improvement in impairment after 12 weeks (excluding those who did not complete the study) Neuropathy impairment score (range 0 to 280)	12 weeks	28	1	very low	Improvement in impairment after 12 weeks (including those who did not complete the study) Neuropathy impairment score (range 0 to 280)	12 weeks	35	1	very low	Number of patients improved after 12 weeks (excluding those who did not complete the study) Neuropathy impairment score (range 0 to 280)	12 weeks	28	1	very low	Number of patients who showed improvement after 12 weeks (including those who did not complete the study) Neuropathy impairment score (range 0 to 280)	12 weeks	35	1	very low
CD002064	10.1002/14651858.CD002064.pub2	Recombinant human insulin-like growth factor I (rhIGF-I) for the treatment of amyotrophic lateral sclerosis/motor neuron disease	8.2	NEUROMUSC	21/11/2011	21/11/2011	2000	2002	Recombinant human insulin-like growth factor I (rhIGF-I) for compared with placebo for amyotrophic lateral sclerosis/motor neuron disease	patients with amyotrophic lateral sclerosis/motor neuron disease	NA	rhIGF-I	placebo	survival - rhIGF-I 0.1 mg/kg/day	12 months	690	3	low	change in AALSRS - rhIGF-I 0.1 mg/kg/day	9 months	357	3	low	change in SIP	9 months	156	1	low	injection site pain	NA	449	2	low	injection site inflammation/reaction	NA	779	3	low
CD002122	10.1002/14651858.CD002122	Progestagens and anti-progestagens for pain associated with endometriosis	5	MENSTR	29/8/2011	23/8/2011	1997	2000	Progestagen compared to placebo for pain associated with endometriosis	patients with pain associated with endometriosis	gynaecology clinics	progestagen	placebo	AFS score	NA	33	1	low	Patient assessed efficacy, sum of all symptoms	6 months	33	1	low	Patient assessed efficacy, sum of all symptoms	12 months	29	1	low	Side effects - acne	NA	33	1	very low	Side effects - oedema	NA	33	1	very low
CD002151	10.1002/14651858.CD002151	Antipyretic measures for treating fever in malaria	7	INFECTN	26/5/2012	12/5/2012	1998	2000	Antipyretic drugs compared to no antipyretic drug or placebo for treating fever in malaria	patients with fever in malaria	malaria endemic areas	antipyretic drugs	placebo or no treatment	Fever clearance time	NA	59	2	very low	Parasite clearance time	NA	59	2	very low	Adverse Events	NA	0	0	None reported
CD002275	10.1002/14651858.CD002275	Plasma exchange for generalised myasthenia gravis	7	NEUROMUSC	31/1/2011	31/1/2011	2000	2002	Plasma exchange for generalised myasthenia gravis	patients with generalised myasthenia gravis	NA	Prednisone	prednisone and plasma exchang	MMS	30 days	14	1	low	MMS	12 months	14	1	low
CD002309	10.1002/14651858.CD002309.pub4	Phosphodiesterase 4 inhibitors for chronic obstructive pulmonary disease	8	AIRWAYS	6/6/2013	6/6/2013	2000	2011	Phosphodiesterase 4 inhibitors compared to placebo for chronic obstructive pulmonary disease	patients with stable chronic obstructive pulmonary disease	community-based, randomised, parallel, double-blind, placebo-controlled trials	phosphodiesterase 4 inhibitors	placebo	Change in FEV1 lung function (mL)	17,5 weeks	15370	22	moderate	Change in quality of life St George's Respiratory Questionnaire	27,8 weeks	7618	10	moderate	COPD exacerbations No. of patients with exacerbations	12 to 52 weeks	15035	20	high	Mortality (all-cause)	6 to 52 weeks	15030	20	moderate	Adverse events No. of participants experiencing any adverse event	6 to 52 weeks	16048	23	moderate	Gastrointestinal side effects No. of participants experiencing diarrhoea	6 to 52 weeks	15241	21	high	Psychiatric adverse events (roflumilast) No. of participants	12 to 52 weeks	11168	14	moderate
CD002878	10.1002/14651858.CD002878.pub2	Nocturnal non-invasive positive pressure ventilation for stable chronic obstructive pulmonary disease	7	AIRWAYS	1/8/2012	1/8/2012	2001	2002	Nocturnal non-invasive positive pressure ventilation compared with standard treatment for severe COPD	adults with severe COPD	home treatment	nocturnal non-invasive positive pressure ventilation (nocturnal-NIPPV)	standard treatment	Arterial blood gas tension: PaO2	3 months	162	6	moderate	Arterial blood gas tension: PaCO2	3 months	162	6	moderate	6MWD	3 months	40	3	low	Quality of life: SGQR	12 months	103	2	low	Lung function: FEV	3 months	83	5	low
CD002913	10.1002/14651858.CD002913.pub3	Budesonide for maintenance of remission in Crohn's disease	7	IBD	12/6/2014	12/6/2014	2001	2001	Budesonide 6 mg versus placebo for maintenance of remission in Crohn's disease	patients with quiescent Crohn's disease	outpatients	budesonide 6 mg	placebo	Continued remission	3 month	540	6	low	Continued remission	6 months	420	5	moderate	Continued remission	12 month	420	5	moderate
CD002990	10.1002/14651858.CD002990.pub3	Self management for patients with chronic obstructive pulmonary disease	13	AIRWAYS	31/8/2011	31/8/2011	2001	2003	Self management compared with control for participants with chronic obstructive pulmonary disease	patients with chronic obstructive pulmonary disease	Community, primary care, hospital outpatient	self managment	control	HRQoL: SGRQ total score Scale ranges from zero to 100. Lower score indicates better HRQoL	NA	1413	10	moderate	Respiratory-related hospital admissions: number of participants with at least one respiratory-related hospital admission	NA	1749	9	moderate	All-cause hospital admissions: number of participants with at least one all-cause hospital admission	NA	1365	6	moderate	Dyspnoea: (m)MRC score	NA	119	3	low	Courses of oral steroids: number of participants receiving at least one course of oral steroids	NA	901	3	low	Exercise capacity: 6MWD	NA	570	6	low	Mortality	NA	2134	8	very low
CD003007	10.1002/14651858.CD003007.pub3	Rehabilitation after lumbar disc surgery	12	BACK	1/5/2013	1/5/2013	2001	2002	Exercise therapy versus no treatment four to six weeks after lumbar disc surgery	patients four to six weeks after lumbar disc surgery	primary care facilities and outpatient clinics	Exercise	no treatment	Pain (post-treatment) VAS or LBPRS	3 months	272	5	very low	Functional status (post-treatment) ODI or LBPRS	3 months	252	4	low	Functional status (long term) ODI or LBPRS	one year	226	3	low
CD003031	10.1002/14651858.CD003031	Prophylactic drug management for febrile seizures in children	7	EPILEPSY	7/12/2011	31/12/2011	2007	NA	Intermittent oral diazepam versus placebo for febrile seizures in children	patients with febrile seizures in children	NA	Intermittent oral diazepam	Placebo	Recurrent seizure	6 months	406	1	NA	Recurrent seizure	12 months	582	2	high	Recurrent seizure	24 months	406	1	NA	Recurrent seizure	48 months	110	1	NA	Recurrent seizure	60-72 months	60	1	NA
CD003079	10.1002/14651858.CD003079.pub2	Benzodiazepines for psychosis-induced aggression or agitation	8	SCHIZ	1/6/2012	24/6/2012	2001	2005	BENZODIAZEPINES compared to PLACEBO for psychosis-induced aggression or agitation	patients with psychosis-induced aggression or agitation	hospitals	BENZODIAZEPINES	PLACEBO	Global impression - no improvement - medium term	24 hours	102	1	very low	Global impression - need for additional medication - medium term	24 hours	102	1	very low	Global impression - sedation - medium term	24 hours	102	1	very low	Adverse effects/events - extrapyramidal symptoms - medium term	24 hours	102	1	very low	Satisfaction with treatment	NA	NA	NA	No study reported this outcome	Economic outcomes - cost-effectiveness	NA	NA	NA	No study reported this outcome
CD003217	10.1002/14651858.CD003217.pub3	Immunosuppressant and immunomodulatory treatments for multifocal motor neuropathy	6.4	NEUROMUSC	4/10/2011	4/10/2011	2001	2002	Mycophenolate mofetil versus placebo for multifocal motor neuropathy	people with multifocal motor neuropathy	NA	mycophenolate mofetil	placebo	Improvement in GNDS	12 month	27	1	moderate	Serious adverse events	NA	28	1	moderate
CD003260	10.1002/14651858.CD003260	Cognitive training and cognitive rehabilitation for mild to moderate Alzheimer's disease and vascular dementia	8	DEMENTIA	19/12/2012	2/12/2012	2001	2003	Cognitive training compared to control in the short-term (i.e. immediately post-intervention) for early-stage Alzheimer's disease and vascular dementia	participants with early-stage Alzheimer's disease and vascular dementia	NA	Cognitive training	Control in the short term (i.e. post-intervention)	Change in a global measure of cognition MMSE, ADAS-Cog, Mattis Dementia Rating Scal	NA	173	6	low	Change in participant's capacity for activities of daily living (Caregiver reported	NA	107	4	low	Change in participant's mood (self-reported)	NA	114	4	moderate	Change in rates of admission to residential care	NA	0	0	not measured	Change in measures of dementia severity	NA	NA	NA	not measured	Change in immediate verbal memory scores	NA	201	7	low	Change in self-reported burden of care	NA	80	2	Moderate
CD003295	10.1002/14651858.CD003295.pub3	Prophylactic antibiotics for preventing Gram positive infections associated with long-term central venous catheters in oncology patients	8	GYNAECA	28/6/2013	28/6/2013	2002	2003	prophylactic antibiotics before long-term CVC insertion	adults with a newly inserted long-term CVC who were at risk of neutropenia due to chemotherapy or disease	inpatient and outpatient	intravenous antibiotics (vancomycin, teicoplanin or ceftazidime)	placebo or no antibiotics	Catheter-related sepsis	NA	360	5	moderate
CD003352	10.1002/14651858.CD003352.pub2	Dopamine agonists for the treatment of cocaine dependence	8	ADDICTN	12/10/2011	1/10/2011	2001	2001	Dopamine agonist versus placebo for the treatment of cocaine dependence	Patients with the treatment of cocaine dependence	NA	Any dopamine agonist	Placebo	Dropouts	6 years	1643	19	moderate	Adverse events as N of participants with at least one adverse event subjective and objective	6 weeks	210	6	moderate	Abstinence (objective)	6 weeks	761	11	low	Abstinents at follow-up (objective)	6 weeks	166	4	low	Severity of dependence (difference before and after) ASI	6 weeks	232	4	moderate	Depression (difference before and after ) Beck Depression Inventory	6 weeks	322	5	moderate
CD003409	10.1002/14651858.CD003409.pub3	Methadone at tapered doses for the management of opioid withdrawal	19	ADDICTN	20/7/2012	22/7/2012	2001	2002	Tapered methadone versus any other treatment for the management of opioid withdrawal	patients with the management of opioid withdrawal	Inpatient and outpatient	Tapered methadone	any other treatment	Completion of treatment	30 days	1382	16	high	Number of participants abstinent at follow-up	mean 1,5 months	386	3	high
CD003431	10.1002/14651858.CD003431.pub2	Non surgical therapy for anal fissure	9.2	COLOCA	12/9/2011	29/9/2011	2002	2003	GTN versus Placebo for anal fissure	patients with anal fissure	NA	GTN	placebo	NON - Healing of fissure (persistence or recurrence)	2 months	1315	18	low
CD003451	10.1002/14651858.CD003451	Orthodontic treatment for prominent lower front teeth (Class III malocclusion) in children	5	ORAL	7/1/2013	7/1/2013	2002	NA	Facemask compared to no treatment for prominent lower front teeth in children	children with prominent lower front teeth	dental hospital	facemask	No treatment	Overjet - 1 year treatment	1 year	69	1	moderate	Overjet - 1 year treatment	2 years post treatment	63	1	moderate	ANB	1 year	155	3	low	ABN	3 years	63	1	moderate
CD003452	10.1002/14651858.CD003452.pub3	Orthodontic treatment for prominent upper front teeth (Class II malocclusion) in children	9	ORAL	17/4/2013	17/4/2013	2002	2007	Early (2-phase) intervention with functional appliance compared with adolescent (1-phase) treatment with functional appliance	Children and/or adolescents (age < 16 years) receiving orthodontic treatment to correct prominent upper front teeth	NA	Early (2-phase) intervention with functional appliance	Adolescent (1-phase) treatment with functional appliance	Overjet (mm) (smaller value better)	End of orthodontic treatment	343	3	low	Incidence of incisal trauma	End of orthodontic treatment	357	3	moderate	Harms	NA	NA	NA	None reported
CD003459	10.1002/14651858.CD003459.pub4	Methotrexate for induction of remission in refractory Crohn's disease	8	IBD	9/6/2014	9/6/2014	2002	2003	Methotrexate compared to placebo for induction of remission in refractory Crohn's disease	Adult patients with refractory Crohn's disease	Outpatient	Methotrexate	Placebo	Failure to enter remission or possible remission	16 weeks	226	3	low	Withdrawal due to adverse event	16 weeks	226	3	low
CD003546	10.1002/14651858.CD003546.pub2	Management of sexual dysfunction due to antipsychotic drug therapy	7	SCHIZ	12/9/2012	3/9/2012	2002	2007	SILDENAFIL versus PLACEBO for management of sexual dysfunction due to antipsychotic drug therapy	patients with sexual dysfunction due to antipsychotic drug therapy	Outpatients	SILDENAFIL	PLACEBO	Sexual function: Subjective assessment (number of erections)	2 weeks	31	1	low	Sexual function: Objective assessment (Global efficacy questionnaire, improved erections)	2 weeks	31	1	low	Leaving the study early	2 weeks	32	1	very low	Quality of life	NA	NA	NA	No data were provided for this outcome.	Adverse effects: Death	NA	NA	NA	No data were provided for this outcome.	Adverse effects: Psychotic symptoms	NA	NA	NA	No data were provided for this outcome.	Adverse effects: Extrapyramidal symptoms	NA	NA	NA	No data were provided for this outcome.
CD003591	10.1002/14651858.CD003591.pub2	Nonsteroidal anti-inflammatory drugs and perioperative bleeding in paediatric tonsillectomy	8.3	ANAESTH	17/10/2012	17/10/2012	2002	2005	Nonsteroidal anti-inflammatory drugs for paediatric tonsillectomy	patients with paediatric tonsillectomy	NA	nonsteroidal anti-inflammatory drugs	NA	Perioperative bleeding requiring surgical intervention	NA	1044	14	moderate	Perioperative bleeding requiring non-surgical intervention	NA	745	10	moderate	Vomiting	NA	1021	13	high
CD003686	10.1002/14651858.CD003686	Non-steroidal anti-inflammatory drugs (NSAIDs) for treating lateral elbow pain in adults	7	MUSKEL	11/10/2012	11/10/2012	1999	2002	Topical NSAIDs compared to placebo for treating lateral elbow pain in adults	Adults with lateral elbow pain	Outpatient settings in high-income countries	Topical NSAIDs	Placebo	Pain 0 to 10 visual analogue scale (0 = no pain)	NA	153	3	very low	Treatment success Fair, good or excellent effectiveness	NA	85	1	low	Function/disability	NA	NA	NA	No studies reported this outcome.	Quality of life	NA	NA	NA	No studies reported this outcome.	Withdrawal due to adverse events	NA	185	4	low	Adverse events	NA	153	3	low
CD003709	10.1002/14651858.CD003709.pub2	Vasopressors for hypotensive shock	5	ANAESTH	5/4/2011	24/4/2011	2002	2004	norepinephrine compared to dopamine for hypotensive shock	hypotensive shock	ICU	norepinephrine	dopamine	Mortality	12 months	1400	6	high	Arrhythmia	28 days	1931	2	high	Length of stay in intensive care unit Days in ICU	Scale from: 5 to 6.8	1931	2	high	Length of stay in hospital Days in hospital.	11 to 14.	1931	2	high	Health related quality of life	NA	NA	NA	not reported	Anxiety and depression	NA	NA	NA	not reported
CD003774	10.1002/14651858.CD003774.pub3	Antiviral medications for preventing cytomegalovirus disease in solid organ transplant recipients	13	RENAL	11/7/2011	5/7/2011	2002	2005	Antiviral prophylaxis versus placebo/no treatment compared with use for preventing cytomegalovirus disease in solid organ transplant recipients	solid organ transplant recipients	tertiary hospitals	antiviral prophylaxis	placebo/no treatment	CMV disease and CMV infection in all treated patients: all symptomatic CMV disease	NA	1981	19	High	Death associated with CMV disease	NA	1300	7	moderate	All-cause mortality according to antiviral medication	NA	1838	17	high	Graft loss: all medications	NA	825	10	Moderate	Acute rejection: all medications	NA	1420	13	High	Herpes simplex and Herpes zoster infection: all medications	NA	1483	9	High
CD003808	10.1002/14651858.CD003808.pub2	Operative caries management in adults and children	6	ORAL	12/12/2012	12/12/2012	2002	2006	Stepwise excavation versus complete one stage caries removal prior to restoration of carious teeth	Patients with carious teeth	Secondary dental care	Stepwise excavation	One stage complete caries removal	Pulp exposure during caries removal	NA	627	4	moderate	Signs or symptoms of pulpal disease	1 year	278	2	moderate
CD003809	10.1002/14651858.CD003809.pub2	Fluorides for the prevention of early tooth decay (demineralised white lesions) during fixed brace treatment	5	ORAL	31/1/2013	31/1/2013	2002	2004	Fluoride varnish versus placebo varnish for the prevention of demineralised white lesions on teeth during fixed brace treatment	Participants undergoing orthodontic treatment with fixed appliances	Orthodontic practice	Fluoride varnish	Placebo varnish	Number of patients with new demineralised white lesions	NA	253	1	moderate
CD003827	10.1002/14651858.CD003827.pub2	Gauze and tape and transparent polyurethane dressings for central venous catheters	11	WOUNDS	10/5/2011	10/5/2011	2002	2003	transparent polyurethane dressings or gauze and tape for central venous catheters	patients with central venous catheters	Hospital	transparent polyurethane dressing	gauze and tape	Catheter-related blood stream infection (CRBI) Same organism recovered from catheter tip and blood culture	NA	337	4	Low	Exit-site infection Laboratory testing	NA	265	3	low	Positive catheter culture Laboratory testing	NA	138	2	low
CD003842	10.1002/14651858.CD003842.pub3	Single, double or multiple-injection techniques for non-ultrasound guided axillary brachial plexus block in adults undergoing surgery of the lower arm	6	ANAESTH	5/3/2013	5/3/2013	2002	2006	Double injection versus single-injection technique of axillary brachial plexus block for hand, wrist or forearm surgery in adults	Adult patients undergoing hand, wrist or forearm surgery	Hospital	Double-injection technique of axillary brachial plexus block	Single-injection technique of axillary brachial plexus block	Primary anaesthesia failure	NA	487	8	moderate	Secondary analgesia failure: Intraoperative sedation required	NA	129	2	low	Secondary analgesia failure : Tourniquet pain	NA	104	2	low	Complete failure of block	NA	338	6	very low	Time to readiness for surgery	NA	NA	NA	None of the included studies assessed this outcome.	Intravascular injection	NA	60	1	very low	Adverse effects lasting more than 24 hours	NA	119	2	very low
CD004025	10.1002/14651858.CD004025.pub3	Music therapy for people with schizophrenia and schizophrenia-like disorders	7	SCHIZ	31/1/2011	7/1/2011	2003	2005	MUSIC THERAPY versus STANDARD CARE for people with schizophrenia and schizophrenia-like disorders	people with schizophrenia and schizophrenia-like disorders	NA	MUSIC THERAPY	STANDARD CARE	Mental state: Negative symptoms SANS	1-3 months	240	4	high	Social functioning - SDSI	3 months	70	1	high	Global state: No clinically important overall improvement as rated by trialists	3 months	72	1	high	General mental state PANSS	3 months	69	1	high	General mental state BPRS	1.5-3 months	100	2	moderate	General functionning (GAF)	3 months	69	1	moderate	Quality of life SPG	1 month	31	1	moderate
CD004089	10.1002/14651858.CD004089.pub2	Perioperative buffered versus non-buffered fluid administration for surgery in adults	9	ANAESTH	17/5/2011	17/5/2011	2003	2012	Buffered versus non-buffered fluid administration in perioperative patient	Perioperative patients	Perioperative	Buffered fluids	Non-buffered fluids	Mortality	NA	267	3	moderate	Organ system failure - Renal insufficiency leading to replacement therapy	NA	207	3	low	Postoperative pH	NA	450	8	moderate	Postoperative chloride mmol/L	NA	480	9	moderate
CD004151	10.1002/14651858.CD004151.pub3	Interventions for replacing missing teeth: dental implants in zygomatic bone for the rehabilitation of the severely deficient edentulous maxilla	7	ORAL	17/6/2013	17/6/2013	2003	2003	Zygomatic implants versus conventional implants	people requiring dental implants	dental practice	zygomatic implants	conventional implants	Prosthesis failure	NA	NA	NA	No trials
CD004152	10.1002/14651858.CD004152.pub3	Interventions for replacing missing teeth: antibiotics at dental implant placement to prevent complications	7	ORAL	17/6/2013	17/6/2013	2003	2003	Antibiotics compared with no antibiotics at placement of dental implants	people requiring dental implants	dental practice	prophylactic antibiotics	no antibiotics or placebo	Implant failure	4 months	1162	6	Moderate
CD004185	10.1002/14651858.CD004185.pub2	Fluoxetine versus other types of pharmacotherapy for depression	10	DEPRESSN	11/5/2012	11/5/2012	2003	2005	Fluoxetine compared to TCAs	patients with depression	in- and outpatients	fluoxetine	TCAs	Failure to respond (reduction ≥ 50% on HDRS	NA	2124	24	moderate	Endpoint score (HDRS or MADRS)	NA	3393	50	moderate	Failure to complete - total -	NA	4194	49	moderate	Failure to complete - side effects	NA	3647	40	moderate	Failure to complete - inefficacy -	NA	2911	33	moderate
CD004250	10.1002/14651858.CD004250.pub3	Exercises for mechanical neck disorders	8.7	BACK	29/5/2012	18/5/2012	2003	2005	Cervical/UE Stretch/ROM Exercises + Cervical/Scapulothoracic+/-UE Strengthening + Dynamic/Static Cervical Stabilization + ANOTHER INTERVENTION compared to THAT SAME INTERVENTION for chronic mechanical neck disorders	patients with mechanical neck disorders	ambulatory care clinic	Cervical/UE Stretch/ROM Exercises + Cervical/Scapulothoracic+/-UE Strengthening + Dynamic/Static Cervical Stabilization + ANOTHER INTERVENTION	THAT SAME INTERVENTION	Pain Intensity: VAS 0 no pain to 10 worst pain	6 month	241	3	moderate	Function: NDI 0 no disability to 50 maximum disability	6 month	241	3	moderate	Quality of Life: SF-36 (physical component) 0 worse to 100 better	Immediate post treatment	162	2	low	Patient Satisfaction: 1 to 7; completely satisfied to completely dissatisfied	24 months	101	1	moderate	Global Perceived Effect: Patient Rated Improvement 1 more improvement to 9 less improvement	24 month	101	1	moderate	Adverse Effects	NA	NA	NA	One study reported increased neck or headache pain Intervention group (n = 8), comparison group (n = 6); increased radicular pain intervention group (n = 1); severe thoracic pain comparison group (n = 1); all cases self-limiting and no permanent injuries (Bronfort 2001). 3 trials reported no complications or serious adverse events (Chiu 2005, Franca 2008, Martel 2011)
CD004251	10.1002/14651858.CD004251.pub4	Electrotherapy for neck pain	10.1	BACK	17/1/2013	15/1/2013	2003	2005	Electrical Muscle Stimulation (EMS) + another treatment compared with that same treatment for neck pain	Patients with subacute/chronic neck pain with or without radicular symptoms and cervicogenic headache	Community USA	Electrical Muscle Stimulation (EMS) + another treatment	that same treatment	Pain Intensity - intermediate-term	6 months	269	1	low	Function	6 months	269	1	low	Global Perceived Effect	NA	NA	NA	not measured	Satisfaction	6 month	269	1	low	Quality of life	NA	NA	NA	not measured	Adverse effects	NA	NA	NA	No known study related adverse events
CD004260	10.1002/14651858.CD004260.pub3	Continuous passive motion following total knee arthroplasty in people with arthritis	10	MUSKEL	24/1/2013	24/1/2013	NA	2003	Primary comparison for continuous passive motion (CPM) versus no CPM	hospitalised patients who have undergone knee replacement surgery	hospital	Continuous passive motion (CPM)	No CPM	Active knee flexion ROM Goniometer. Scale: 0 to 130	6 weeks	470	10	moderate	Pain Visual analogue scale. Scale: 0 to 10 (lower score better)	6 weeks	414	8	low	Function Various. Scale: 0 to 100 (higher score better)	6 month	405	6	moderate	Quality of life SF-12. Scale from: 0 to 100 (higher score better).	6 month	152	2	moderate	Participants' global assessment of treatment effectiveness	6 weeks	211	3	very low	Manipulation under anaesthesia Counts of manipulation under anaesthesia	6 weeks	581	8	very low	Adverse events Counts of adverse events	6 weeks	1040	16	low
CD004269	10.1002/14651858.CD004269.pub2	Prophylactic platelet transfusion for prevention of bleeding in patients with haematological disorders after chemotherapy and stem cell transplantation	10.6	HAEMATOL	14/11/2011	10/11/2011	2003	2004	Prophylactic platelet transfusion compared to non prophylactic or therapeutic platelet transfusion for prevention of haemorrhage after chemotherapy and stem cell transplantation	Patients with a haematological disorder	Patients receiving intensive chemotherapy or a stem cell transplantation	Non-prophylactic or therapeutic platelet transfusions	Prophylactic platelet transfusions	Bleeding: Numbers of patients with at least one significant bleeding event	NA	56	1	low	Bleeding: Number of days on which a significant bleeding event occurred	NA	34212	1	low	Mortality: Secondary to bleeding	NA	85	2	low	Number of platelet transfusions	NA	85	2	moderate
CD004309	10.1002/14651858.CD004309.pub4	Single dose oral etoricoxib for acute postoperative pain in adults	9	SYMPT	31/1/2014	31/1/2014	2003	2009	Etoricoxib compared with placebo for acute postoperative pain	adults with moderate or severe acute postoperative pain	community or hospital	etoricoxib 120 mg	Placebo	At least 50% of maximum pain relief over 4 to 6 hours	4 to 6 hours	789	6	high	Participants with at least 1 adverse event	NA	643	5	moderate	Participants with a serious adverse event	NA	NA	NA	Studies underpowered to detect rare events	Death	NA	NA	NA	Studies underpowered to detect rare events
CD004311	10.1002/14651858.CD004311.pub2	Opioids for the management of breakthrough pain in cancer patients	7	SYMPT	18/10/2013	6/10/2013	2003	2006	Transmucosal fentanyl compared with placebo for breakthrough pain in cancer patients	NA	NA	transmucosal fentanyl	Placebo	PID	15 minutes	1076	7	high
CD004360	10.1002/14651858.CD004360.pub3	Non-invasive positive pressure ventilation for treatment of respiratory failure due to severe acute exacerbations of asthma	6.6	AIRWAYS	19/7/2012	19/7/2012	2003	2005	Non-invasive positive pressure ventilation for treatment of respiratory failure due to severe acute exacerbations of asthma	Patients with asthma	NA	non-invasive positive pressure ventilation	control	Mortality	30 days	86	2	very low	Endotracheal intubation	30 days	86	2	low	Length of hospital stay	30 days	86	2	low	Nb of hospital admissions	30 days	33	1	very low	FEV1 (% predicted) Percentage scale from: 1% to 150%	1 to 30 days	66	2	low	FVC (% predicted) Percentage scale from: 1% to 150%	1 to 30 days	66	2	low	Respiratory rate	1 to 30 days	146	3	low
CD004525	10.1002/14651858.CD004525.pub2	Etanercept for the treatment of rheumatoid arthritis	7	MUSKEL	13/6/2012	24/6/2012	2001	2003	Etanercept25 mg + DMARD for the treatment of rheumatoid arthritis	participants with rheumatoid arthritis and with a partial response to DMARDs	international hospital or clinic settings	etanercept 25 mg + DMARD	DMARD	ACR50 American College of Rheumatology 50% improvement criteria	24 to 156 weeks	1198	4	moderate	RemissionAchievement of diseaseactivity score <2.	52 to 156 weeks	987	2	high	Reduction in disability score Health Assessment Questionnaire.Scale from: 0 to 3	24 to 156 weeks	1227	4	high	Radiographic progres-sionTotal Sharp Score Scalefrom: 0 to 448	52 and 156weeks	903	2	moderate	Withdrawals due to adverse events	24 to 156weeks	121	4	moderate	Serious Adverse events	24 to 156weeks	121	4	moderate	Serious infections	52 to 156 weeks	1152	3	high
CD004624	10.1002/14651858.CD004624	Ibuprofen and/or paracetamol (acetaminophen) for pain relief after surgical removal of lower wisdom teeth	5	ORAL	20/5/2013	20/5/2013	2004	NA	Ibuprofen versus paracetamol for pain relief following the surgical removal of lower wisdom teeth	Patients with pain after surgical removal of lower wisdom teeth	NA	Ibuprofene	Paractemaol	Proportion of patients with > 50% maximum pain relief (TOTPAR) over 6 hours - Ibuprofen 400 mg versus paracetamol 1000 mg	6 hours	646	5	high	Proportion of patients with > 50% maximum pain relief (TOTPAR) over 2 hours - Ibuprofen 400 mg versus paracetamol 1000 mg	2 hours	645	5	high	Number of patients not using rescue medication at 6 hours	6 hours	542	4	high	Adverse events	NA	NA	NA	side effect profiles have not been included in a meta-analysis as multiple adverse events were recorded in single patients. However, the differences in the observed adverse events for ibuprofen and paracetamol were small
CD004736	10.1002/14651858.CD004736.pub3	Daily oral iron supplementation during pregnancy	7	PREG	1/11/2012	2/11/2012	2004	2006	Any supplements containing iron versus same supplements without iron or no treatment/placebo (no iron or placebo) for women during pregnancy	women during pregnancy	settings including malaria endemic areas	Any supplements containing iron	Same supplements without iron or no treatment/placebo (no iron or placebo)	Low birthweight (less than 2500 g)	NA	8480	11	moderate	Birthweight (g)	NA	9385	14	low	Premature birth (less than 37 weeks of gestation)	NA	10148	13	moderate	Neonatal death (within 28 days after delivery)	NA	7465	4	low	Congenital anomalies	NA	2702	3	low	Maternal anaemia at term (Hb less than 110 g/L at 37 weeks gestation or more)	NA	2199	14	moderate	Maternal iron deficiency at term (as defined by as defined by trialists, based on any indicator of iron status at 37 weeks' gestation or more)	NA	1256	7	Moderate	Maternal death (death while pregnant or within 42 days of termination of pregnancy)
CD004795	10.1002/14651858.CD004795.pub3	Fluoroquinolones for treating tuberculosis (presumed drug-sensitive)	6	INFECTN	4/3/2013	6/3/2013	2004	2005	Fluoroquinolone plus standard regimen compared to standard regimen alone for presumed drug-sensitive TB	Patients with presumed drug-sensitive TB	New York and Hawaii	Fluoroquinolone plus standard regimen	Standard regimen alone	Treatment failure	NA	NA	NA	Not reported	Relapse	NA	NA	NA	Not reported	Death from any cause	NA	174	1	very low	Tb related death	NA	174	1	very low	Sputum culture conversion at 8 weeks	NA	174	1	very low	Serious adverse events	NA	174	1	very low	One or more adverse event	NA	174	1	very low
CD004803	10.1002/14651858.CD004803.pub2	Retention versus sacrifice of the posterior cruciate ligament in total knee arthroplasty for treating osteoarthritis	6	MUSKEL	6/12/2012	6/12/2012	2004	2005	Posterior cruciate ligament retention versus sacrifice (all types of arthroplasty designs)	Patients receiving total knee arthroplasty with or without posterior stabilised design for the treatment of osteoarthritis	Hospital	Posterior cruciate ligament retention	Posterior cruciate ligament sacrifice	Performance based measures - Range of motion (possible range 0 (worst) to 140 (maximal) degrees)	12 to 78 months	1119	11	low	Knee pain Knee Society Score, sub score pain (possible range of points 0 (severe pain) - 50 (no pain))	24-87 months	656	4	moderate	Survival rate of the implant (Revision surgery reported)	17 to 87 months	926	7	NA	Health related quality of life measures and functional measures with validated instruments (WOMAC, range 0-100, higher scores indicate worse pain, stiffness and functional limitations)	24-87 months	501	4	low	Global assessment (patient) Patient satisfaction on scale 0 (not at all satisfied) to 10 (completely satisfied)	12-83 months	103	1	low	Complications	8-87 months	1252	11	NA	Re-operation rate (not involving implant change, short and long term)	24 months	40	1	NA
CD004832	10.1002/14651858.CD004832.pub2	Aspirin for in vitro fertilisation	7.2	MENSTR	15/6/2011	31/6/2011	2004	2007	Aspirin compared to placebo or no treatment for subfertile women undergoing ART	Patients with subfertile women undergoing ART	Fertility clinics	Aspirin	Placebo or no treatment	Live birth rate per woman or couple	NA	1053	3	moderate	Clinical pregnancy rate per woman or couple	NA	2142	10	low	Multiple pregnancy rate per woman per couple (on ultrasound)	NA	656	2	moderate	Multiple pregnancy rate per woman per couple at birth	NA	680	2	low	Complications during pregnancy per woman per couple - ectopic pregnancy4	NA	1135	3	low	Miscarriage rate per woman per couple	NA	1497	5	moderate
CD004919	10.1002/14651858.CD004919.pub2	Intra-articular lignocaine versus intravenous analgesia with or without sedation for manual reduction of acute anterior shoulder dislocation in adults	11	ANAESTH	3/3/2011	22/3/2011	2004	2011	intra-articular lignocaine compared to intravenous analgesia with or without sedation for acute anterior shoulder dislocation in adults	acute anterior shoulder dislocation in adults	Emergency Department	intra-articular lignocaine	intravenous analgesia with or without sedation	Per cent of patients who underwent successful reduction	NA	211	5	low
CD004937	10.1002/14651858.CD004937	Effect of longer-term modest salt reduction on blood pressure	6.12	HTN	28/2/2013	11/2/2013	2004	2004	Change in systolic and diastolic blood pressure (SBP, DBP) from usual to reduced salt intake in hypertensive and normotensive individuals	Hypertensive and normotensive individuals	NA	Salt reduction	Usual care	SBP	NA	3206	33	High	DBP	NA	3260	34	High
CD004974	10.1002/14651858.CD004974.pub2	Immunostimulants for preventing respiratory tract infection in children	9	ARI	4/3/2011	4/3/2011	2004	2006	Any immunostimulant (IS) compared with placebo for preventing respiratory tract infection in children	Children (age < 18 years) susceptible to acute respiratory tract infections (ARTIs)	Outpatients	any IS	placebo	Number of ARTIs	NA	4060	35	Moderate	Percent difference in ARTIs	NA	4060	35	Moderate	Incidence of gastrointestinal adverse events	NA	1457	10	Low	Incidence of skin adverse events	NA	1469	10	Low
CD004985	10.1002/14651858.CD004985.pub3	Preoperative bathing or showering with skin antiseptics to prevent surgical site infection	9	WOUNDS	29/6/2012	29/6/2012	2004	2006	Preoperative showering with chlorhexidine 4% compared to placebo	surgical patients	Hospitals	pre-operative showering with Chlorhexidine 4%	Placebo	Surgical site infection	1 to 6 weeks	7791	4	high	Allergic reaction	1 to 6 weeks	3589	2	moderate
CD005000	10.1002/14651858.CD005000	Aripiprazole alone or in combination for acute mania	9	DEPRESSN	31/7/2013	31/7/2013	2004	NA	Aripiprazole versus placebo for an acute manic or mixed episode	patients with an acute manic or mixed episode	inpatients and outpatients	aripiprazole	placebo	Mean change in YMRS from baseline at three weeks Young Mania Rating Scale (YMRS): an 11-item questionnaire to assess the severity of core symptoms of mania. Scale from 0 to 60	3 weeks	1819	6	moderate	≥ 50% decrease in total YMRS from baseline at three weeks	3 weeks	1230	4	moderate	Numbers completing double-blind treatment	3 to 12 weeks	2216	8	moderate	Requirement for anticholinergics (number of participants requiring medication for extrapyramidal side effects)	4 to 6 weeks	730	2	high	Akathisia	4 to 6 weeks	2305	7	high	Nausea	4 to 6 weeks	2305	7	high
CD005011	10.1002/14651858.CD005011.pub4	Recombinant factor VIIa for the prevention and treatment of bleeding in patients without haemophilia	10	INJ	23/3/2011	23/3/2011	2004	2007	Recombinant factor VIIa compared with placebo for the prevention of bleeding in patients without haemophilia	any patients with conditions outside the marketing license for the intervention, particularly those at risk of bleeding or those whose bleeding cannot be controlled by other means	hospital	recombinant factor VIIa	placebo	Death	NA	1219	15	moderate	Total operative and perioperative blood loss (mL)	NA	707	10	low	Red cell transfusion requirements (mL)	NA	774	12	low	Number of patients transfused	NA	868	8	low	Total thromboembolic events	NA	1159	13	moderate
CD005062	10.1002/14651858.CD005062.pub4	Acupuncture for epilepsy	10	EPILEPSY	3/6/2013	3/6/2013	2005	2006	Needle acupuncture plus Chinese herbs compared with Chinese herbs for epilepsy	children (0-18 years) with generalised epilepsy	hospital inpatients and outpatients	Needle acupuncture plus Chinese herbs	Chinese herbs alone	50% or greater reduction in seizure frequency	6 months	120	2	moderate	Adverse effects	6 months	120	2	NA
CD005072	10.1002/14651858.CD005072.pub2	Levonorgestrel-releasing intrauterine device (LNG-IUD) for symptomatic endometriosis following surgery	6	MENSTR	13/6/2012	13/6/2012	2005	2006	Postoperative use of LNG-IUD compared to no postoperative treatment for symptomatic endometriosis following surgery	Patients with symptomatic endometriosis following surgery	NA	Postoperative use of LNG-IUD	expectant management	Painful symptoms	NA	95	2	moderate
CD005073	10.1002/14651858.CD005073.pub3	Uterine artery embolization for symptomatic uterine fibroids	6	MENSTR	11/11/2011	11/11/2011	2005	2006	Uterine artery embolization (UAE) compared to surgery for symptomatic uterine fibroids	women with symptomatic uterine fibroids	NA	UAE	surgery	Satisfaction with treatment	5 years	295	2	moderate	Live Birth	NA	66	1	moderate	Pregnancy	NA	66	1	very low	Fibroid recurrence within 2 years	NA	120	1	very low	Adverse events: any complications within first month - UAE versus myomectomy	NA	121	1	low	Adverse events: major postprocedural complications	NA	264	2	moderate	Further interventions within 2 years	NA	649	5	moderate	Health related quality of life at 1 year
CD005098	10.1002/14651858.CD005098.pub3	Reinforcement of anchorage during orthodontic brace treatment with implants or other surgical methods	4	ORAL	28/10/2013	28/10/2013	2005	2007	Surgical anchorage compared to conventional anchorage for patients undergoing orthodontic treatment	patients undergoing orthodontic treatment	orthodontic clinics in university settings or specialist practice	surgical anchorage (mini-screw or mid-palatal implant)	conventional anchorage	Mesiodistal movement of the upper first permanent molar	NA	308	7	moderate	Duration of overall treatment (months	NA	111	3	low	Adverse events	NA	NA	NA	This outcome was unreported in all included studies
CD005106	10.1002/14651858.CD005106.pub4	Patient education for neck pain	9	BACK	1/1/2011	11/1/2011	2005	2008	ADVICE - focus on activation compared to NO TREATMENT for acute WAD for neck pain with or without radiculopathy	patients with neck pain with or without radiculopathy	Tertiary Care Emergency Department	Advice - focus on activation	No Treatment for acute WAD	Pain Intensity (0 to 5)	2 weeks	405	1	moderate	Pain Intensity (0 to 5)	24 weeks	348	1	moderate	Pain Intensity (0 to 5)	52 weeks	332	1	moderate
CD005133	10.1002/14651858.CD005133.pub2	Pre-emptive treatment for cytomegalovirus viraemia to prevent cytomegalovirus disease in solid organ transplant recipients	10	RENAL	16/1/2013	16/1/2013	2005	2006	Pre-emptive medication for cytomegalovirus (CMV) viraemia compared to placebo/no treatment to prevent CMV disease in solid organ transplant recipients	solid organ transplant recipients with CMV viraemia	tertiary hospitals	pre-emptive medication for CMV viraemia to prevent CMV disease	placebo/no treatment	All symptomatic CMV disease	NA	288	6	low	CMV organ involvement	NA	217	5	low	Acute rejection	NA	185	3	low	All-cause mortality	NA	176	3	low	Graft loss	NA	36	1	very low	Leucopenia	NA	114	2	low
CD005139	10.1002/14651858.CD005139.pub3	Anti-vascular endothelial growth factor for neovascular age-related macular degeneration	5.4	EYES	27/3/2014	27/3/2014	2005	2008	Bevacizumab compared with ranibizumab for neovascular age-related macular degeneration	people with neovascular age-related macular degeneration	clinical centers	intravitreal injections of bevacizumab	intravitreal injections of ranibizumab	Gain of 15 letters or more visual acuity	One year	2446	6	High	Loss of fewer than 15 letters visual acuity	One year	2446	6	High	Mean change in visual acuity	One year	2446	6	High	Reduction in central retinal thickness	One year	1995	4	high	No problems in quality of life domains	One year	548	1	moderate	Serious systemic adverse events	One year	2597	4	moderate	Serious ocular adverse events	One year	2280	3	Moderate
CD005147	10.1002/14651858.CD005147	Training to recognise the early signs of recurrence in schizophrenia	6	SCHIZ	24/9/2012	3/9/2012	2005	NA	Early warning signs training and treatment as usual compared to treatment as usual for schizophrenia	patients with schizophrenia	secondary care	Early warning signs training and treatment as usual	Treatment as usual	Relapse: Rate of relapse	3 - 36 months	1502	15	very low	Relapse: Time to relapse	12 to 18 months	550	6	very low	Service use: Rate of re-hospitalisation	2 to 36 months	1457	15	very low	Service use: Time to re-hospitalisation	12 to 24 months	1149	6	very low	Satisfaction with care	24 weeks to 12 months	NA	3	very low	Adverse events: Lost to follow-up	10 weeks to 24 months	1495	17	very low	Economic burden (cost of care)	NA	129	2	very low
CD005225	10.1002/14651858.CD005225.pub2	Creatine for amyotrophic lateral sclerosis/motor neuron disease	6.2	NEUROMUSC	16/7/2012	16/7/2012	2005	2010	Creatine for amyotrophic lateral sclerosis	patients with amyotrophic lateral sclerosis	NA	Creatine	NA	Tracheostomy-free survival	6 to 16 month	386	3	High	ALSFRS-R slope Change in ALSFRS-R / month	6 to 16 month	386	3	High	FVC Slope Change in FVC / month	9 to 16 month	211	2	High
CD005330	10.1002/14651858.CD005330.pub3	Media-delivered cognitive behavioural therapy and behavioural therapy (self-help) for anxiety disorders in adults	6	DEPRESSN	1/1/2013	1/1/2013	2005	NA	Media-delivered interventions compared with no intervention for anxiety disorders	adults with anxiety	recruited from referrals and advertising	media-delivered cognitive behavioural therapy or behavioural therapy	wait-list, no intervention, treatment as usual	Anxiety (any measure), self-rated at post-treatment	Post treatment	4537	76	moderate	Response (specific), self-rated at post-treatment	post treatment	1547	21	low	Depression, self-rated at post-treatment	post treatment	3682	51	moderate	Quality of life, self-rated at post-treatment	post treatment	1344	18	low
CD005340	10.1002/14651858.CD005340.pub4	Intraperitoneal chemotherapy for the initial management of primary epithelial ovarian cancer	9	GYNAECA	26/9/2011	15/9/2011	2005	2006	IP component therapy compared with IV therapy for initial management of primary epithelial ovarian cancer	Women with newly diagnosed epithelial ovarian cance	Hospital setting	Intraperitoneal component therapy	Intravenous therapy	Overall survival	NA	2026	8	high	Progression-free survival	NA	1311	5	high
CD005355	10.1002/14651858.CD005355.pub5	Interventions to reduce haemorrhage during myomectomy for fibroids	7	MENSTR	17/6/2014	17/6/2014	2005	2007	Interventions to reduce blood loss during myomectomy for fibroids compared to placebo or no treatment	Women with fibroids	Various settings in low income, middle income, and high income countries	Vasopressin	Placebo or no treatment	Blood loss (ml)	NA	128	3	moderate	Need for blood transfusion	NA	90	2	moderate	Duration of surgery	NA	108	2	moderate
CD005433	10.1002/14651858.CD005433	Lactose avoidance for young children with acute diarrhoea	5.2	INFECTN	14/5/2013	14/5/2013	2005	NA	Lactose-free versus lactose-containing milk, milk products, or foodstuffs for young children with acute diarrhoea	Young children with acute diarrhoea	Inpatient and outpatient	Lactose-free milk, milk products, or foodstuffs	Lactose-containing milk, milk products, or foodstuffs	Duration of diarrhoea (hours)	NA	1467	16	low	Treatment failure	NA	1470	18	Moderate	Need for hospitalization	NA	83	1	very low
CD005436	10.1002/14651858.CD005436.pub3	Oral zinc for treating diarrhoea in children	5	INFECTN	20/2/2012	20/2/2012	2005	2008	Zinc compared to placebo for children aged > 6 months with acute diarrhoea	children with acute diarrhoea children aged > 6 months	all countries	zinc	placebo	Death	NA	864	2	very low	Hospitalisation	NA	891	1	very low	Duration of diarrhoea	NA	2175	3	high	Diarrhoea on day 7	NA	3865	6	moderate	Adverse events (vomiting)	NA	2340	5	high
CD005440	10.1002/14651858.CD005440.pub2	Early versus delayed laparoscopic cholecystectomy for people with acute cholecystitis	9	LIVER	17/7/2012	17/7/2012	2005	2006	Early versus delayed laparoscopic cholecystectomy for acute cholecystitis	people with acute cholecystitis.	secondary or tertiary care.	early laparoscopic cholecystectomy.	delayed laparoscopic cholecystectomy.	Mortality	NA	438	5	very low	Bile duct injury	NA	438	5	very low	Other serious complications	NA	438	5	very low	Conversion to open cholecystectomy	NA	488	6	very low	Hospital stay	NA	373	4	moderate	Operating time	NA	488	6	moderate	Return to work	NA	36	1	very low
CD005481	10.1002/14651858.CD005481.pub2	Co-formulated abacavir-lamivudine-zidovudine for initial treatment of HIV infection and AIDS	4.4	HIV	13/1/2013	15/1/2013	2005	2009	Co-formulated abacavir-lamivudine-zidovudine compared to NNRTIs or PIs for initial treatment of HIV infection and AIDS	Antiretroviral-naive HIV infected patients	Any country setting (i.e. low-, middle-, or high-income)	Co-formulated abacavir-lamivudine-zidovudine	Non-nucleoside reverse transcriptase inhibitor (NNRTI)- or protease inhibitor (PI)-based therapy	Virologic failure 2 successive HIV-1 RNA >= 200copies/ml at 16+ weeks after randomisation	48 weeks	1687	3	moderate	Virologic suppression Viral load < 50 copies/ml	48 weeks	2247	4	moderate	CD4 cell count	48 weeks	1687	3	moderate	Severe adverse events	48 weeks	2247	4	moderate	Hypersensitivity reactions	48 weeks	2247	4	moderate
CD005487	10.1002/14651858.CD005487.pub2	Infraclavicular brachial plexus block for regional anaesthesia of the lower arm	6.1	ANAESTH	7/6/2013	7/6/2013	2005	2010	Infraclavicular block versus all other brachial plexus blocks for regional anaesthesia of the lower arm	patients with regional anaesthesia of the lower arm	NA	Infraclavicular block	All other brachial plexus blocks	Adequate surgical anaesthesia - At 30 minutes post-block assessment interval	30 minutes	1051	14	high	Supplementation required to achieve adequate surgical anaesthesia	NA	1412	17	high	Tourniquet pain	NA	615	8	high	Onset time of adequate surgical anaesthesia (minutes)	NA	726	9	moderate
CD005516	10.1002/14651858.CD005516	Enamel etching for bonding fixed orthodontic braces	4	ORAL	8/3/2013	8/3/2013	2005	NA	Self etching primers compared with conventional etchants for bonding fixed orthodontic brackets	Children and adults with fixed orthodontic brackets	Clinical (typically university dental clinics)	Self etching primers (one-step etchant and primer system)	Conventional etchants (two-step etch and prime method using 37% phosphoric acid)	Bond failure rate	5 to 37 month	221	5	low	Decay (decalcification) associated with or around the etching field	NA	NA	NA	No usable data	Participant satisfaction	NA	NA	NA	No studies assessed this outcome	Cost of treatment	NA	NA	NA	No studies assessed this outcome	Damage to the teeth	NA	NA	NA	No studies assessed this outcome
CD005612	10.1002/14651858.CD005612.pub3	Pregabalin add-on for drug-resistant partial epilepsy	9	EPILEPSY	3/3/2014	9/3/2014	2006	2008	Pregabalin versus placebo: 50% seizure reduction - ITT for drug-resistant partial epilepsy	patients with drug-resistant partial epilepsy	NA	Pregabalin	Placebo	50% responders, ITT - any dose pregabalin	NA	1868	6	moderate
CD005654	10.1002/14651858.CD005654.pub3	Pelvic floor muscle training versus no treatment, or inactive control treatments, for urinary incontinence in women	5	INCONT	15/4/2013	15/4/2013	1999	2001	PFMT versus no treatment, placebo or control for urinary incontinence in women	patients with urinary incontinence in women	NA	PFMT	no treatment, placebo or control	Participant perceived cure - stress urinary incontinence	NA	165	4	high	Participant perceived cure or improvement after treatment - stress urinary incontinence	NA	121	2	moderate	Quality of life (King's Health Questionnaire/Incontinence impact after treatment) - stress urinary incontinence	NA	145	3	very low	Number of leakage episodes in 24 hours - stress urinary incontinence	24 hours	253	4	moderate	Short (up to one hour) pad test measured as grams of urine - stress urinary incontinence	NA	150	3	moderate	Treatment adherence	NA	NA	NA	not reported	Formal economic analysis	NA	NA	NA	not reported
CD005967	10.1002/14651858.CD005967.pub3	Artesunate versus quinine for treating severe malaria	9.3	INFECTN	31/1/2011	16/1/2011	2006	2007	Artesunate compared with quinine for treating severe malaria	Children with severe malaria	Malaria endemic areas	Artesunate	Quinine	Death	NA	5765	4	High	Neurological sequelae	28 days	4857	1	moderate	Neurological sequelae	at discharge	5163	3	moderate	Time to hospital discharge (days)	NA	113	3	moderate	Hypoglycaemia episodes	NA	5765	4	high
CD006009	10.1002/14651858.CD006009.pub2	Dopamine agonists for the treatment of restless legs syndrome	4	MOVEMENT	19/1/2011	16/1/2011	2006	2011	Dopamine agonists compared with placebo for restless legs syndrome	patients with restless legs syndrome according to IRLSSG, 18 years or older	outpatient settings in Europe, North America and Japan.	treatment with dopamine agonists for at least seven days	placebo treatment for at least seven days	IRLS range: 0 to 40 (= severe)	NA	6380	30	moderate	Periodic limb movements in sleep (PLMS Index)	NA	1141	15	moderate	Sleep efficiency Percentage of total sleep time per time in bed	NA	677	11	high	Number of dropouts due to adverse events	NA	7054	34	high	Clinical Global Impressions - Improvement of condition (CGI-I) Rating of 1 = very much improved to 7 = very much worse	NA	6338	27	high	Subjective quality of sleep SMD on questionnaires MOS, RLS-6, PSQI, VAS	NA	4592	22	high	Quality of life SMD on 2 RLS-QoL questionnaires	NA	4312	17	Moderate
CD006044	10.1002/14651858.CD006044.pub3	Lamotrigine for chronic neuropathic pain and fibromyalgia in adults	9	SYMPT	26/11/2013	26/11/2013	2006	2007	Lamotrigine compared with placebo for painful diabetic neuropathy	neuropathic pain (three studies in painful diabetic neuropathy)	Community	oral lamotrigine 200 to 400 mg daily	placebo	At least 50% of maximum pain relief	NA	773	3	high	Participants with at least 1 adverse event (all conditions)	NA	1121	7	high	Participants with a serious adverse event (all conditions)	NA	NA	NA	No data	Participants with rash (all conditions)	NA	1715	12	moderate	Deaths (all conditions)	NA	NA	NA	No data
CD006056	10.1002/14651858.CD006056.pub2	Pressure support versus T-tube for weaning from mechanical ventilation in adults	3	ANAESTH	11/6/2012	11/6/2012	2006	2014	Pressure support versus T-tube for weaning from mechanical ventilation in adults	patients on weaning from mechanical ventilation in adults.	ICU or LWU length of stay.	pressure support versus T-tube.	control	Weaning success	24 hours	935	9	low	ICU mortality	NA	725	5	low	Reintubation	48 hours	823	7	low	ICU or LWU length of stay (days)	NA	118	2	low	Pneumonia	NA	118	2	very low	Successful spontaneous breathing trial	2 hours	940	4	moderate
CD006095	10.1002/14651858.CD006095.pub2	Probiotics for the prevention of Clostridium difficile-associated diarrhea in adults and children	3	IBD	21/2/2013	21/2/2013	2006	NA	Probiotics for the prevention of Clostridium difficile associated diarrhea	adults and children exposed to antibiotics	inpatient and outpatient	Porbiotics	NA	Clostridium difficile associated diarrhea	NA	4213	23	moderate	Adverse events	NA	3964	26	moderate	Clostridium difficile infection cytotoxin and/or culture	NA	961	13	moderate	Length of hospital stay days spent in hospital	NA	422	3	low	Antibiotic associated diarrhea	NA	4097	25	low
CD006132	10.1002/14651858.CD006132.pub2	Interventions for improving adherence to ocular hypotensive therapy	5.2	EYES	26/6/2012	26/6/2012	2006	2009	Education and individualised care planning compared with standard care for improving adherence to ocular hypotensive therapy	people with glaucoma or ocular hypertension	outpatients	education and individualised care planning	standard care	Adherence	NA	902	7	low	Persistence	NA	121	1	low	Intraocular pressure	NA	193	2	low	Visual field defects	NA	NA	NA	No data on this outcome	Quality of life	NA	NA	NA	No data on this outcome	Adverse effects	NA	NA	NA	No data on this outcome	Patient knowledge	NA	309	4	low
CD006190	10.1002/14651858.CD006190.pub2	Colchicine for acute gout	5	MUSKEL	8/4/2014	8/4/2014	2002	2006	High-dose colchicine versus placebo for acute gout	patients with acute gout	hospital or outpatients	high-dose colchicine	placebo	Proportion with 50% or greater decrease in pain score from baseline - 32 to 36 hours	32 to 36 hours	124	2	low	Withdrawals due to adverse events	NA	NA	NA	Not reported clearly	Proportion with 50% or greater decrease in inflammation score from baseline	32 to 36 hours	43	1	low	Function	NA	NA	NA	not measured	Participant global assessmen	NA	NA	NA	not measured	Quality of life	NA	NA	NA	not measured	Total adverse events (diarrhoea, vomiting or nausea)	NA	124	2	low
CD006239	10.1002/14651858.CD006239.pub2	Pharmacological interventions for preventing post-traumatic stress disorder (PTSD)	3	DEPRESSN	14/2/2014	14/2/2014	2006	2014	Propranolol compared to placebo for preventing post-traumatic stress disorder (PTSD)	adult participants (18 years and older) who have been exposed to any traumatic events, but who did not meet the diagnostic criteria for PTSD at study recruitment	in- and outpatients	propranolol	placebo	Treatment efficacy CAPS, CIDI	3 months	118	3	low
CD006313	10.1002/14651858.CD006313.pub3	Intravenous versus inhalation anaesthesia for one-lung ventilation	12	ANAESTH	19/11/2012	19/11/2012	2007	2008	Intravenous compared with inhalation anaesthesia for one-lung ventilation	participants ventilated by one-lung	NA	intravenous anaesthesia	inhalation anaesthesia	Death	1 month	54	1	very low	Adverse postoperative outcomes	up to days	132	3	low
CD006567	10.1002/14651858.CD006567.pub3	Post-embryo transfer interventions for assisted reproduction technology cycles	5	MENSTR	19/6/2014	19/6/2014	2007	2009	Post-embryo transfer interventions for assisted reproduction technology cycles	NA	NA	More bed rest	Less bed rest	Ongoing pregnancy rate per randomised woman	12-14 weeks	542	2	low	Clinical pregnancy rate per randomised woman	6-8 weeks	542	2	low
CD006569	10.1002/14651858.CD006569.pub4	Aripiprazole versus other atypical antipsychotics for schizophrenia	6.7	SCHIZ	24/6/2013	5/6/2013	2007	2009	ARIPIPRAZOLE versus CLOZAPINE for schizophrenia	patients with schizophrenia	inpatient and outpatient	ARIPIPRAZOLE	CLOZAPINE	Global state: No clinically significant response	12 weeks	2132	29	low	Mental state: as measured by BPRS BPRS (high score = poor)	NA	426	5	very low	Leaving the study early - Any reason	12 weeks	240	3	very low	Quality of life: as measured by WHO-QOL-100	12 weeks	132	2	very low	Adverse effects: extrapyramidal effects	NA	520	8	very low	General functioning	NA	NA	NA	not reported or not measured	Service use	NA	NA	NA	not reported or not measured
CD006573	10.1002/14651858.CD006573.pub3	Antiviral prophylaxis for the prevention of chronic hepatitis C virus in patients undergoing liver transplantation	5	LIVER	14/2/2013	14/2/2013	2007	2010	Antiviral prophylaxis for the prevention of chronic hepatitis C virus in patients undergoing liver transplantation (mortality)	patients undergoing liver transplantation for chronic hepatitis C viral infection	tertiary hospitals	Interferon	control	90-day mortality	90 days	81	1	very low	Mortality at maximal follow-up	NA	105	2	very low	Mortality	12 month	81	1	very low
CD006574	10.1002/14651858.CD006574.pub4	Abdominal lift for laparoscopic cholecystectomy	5	LIVER	19/2/2013	19/2/2013	2007	2008	Abdominal lift with pneumoperitoneum versus pneumoperitoneum for laparoscopic cholecystectomy	patients undergoing laparoscopic cholecystectomy.	secondary and tertiary care.	abdominal lift with pneumoperitoneum for laparoscopic cholecystectomy	pneumoperitoneum for laparoscopic cholecystectomy	Serious adverse events	NA	58	2	very low	Operating time	NA	107	4	very low
CD006583	10.1002/14651858.CD006583.pub3	Laparoscopic entry techniques	6	MENSTR	1/4/2011	1/4/2011	2007	2008	Open entry technique versus closed entry technique for women undergoing laparoscopy	Open entry technique versus closed entry technique for women undergoing laparoscopy	Surgical	Open entry technique	Closed entry technique	Major Complications - Vascular injury	NA	150	1	very low	Major Complications - Visceral injury	NA	150	1	very low	Minor Complications - Extraperitoneal insufflation	NA	220	2	low	Minor Complications - Trocar site bleeding	NA	150	1	very low	Minor Complications - Trocar site infection	NA	220	2	very low	Major Complications - Failure of entry	NA	70	1	low	Minor Complications - Injury to mesentery	na	70	1	very low
CD006602	10.1002/14651858.CD006602.pub4	Monoclonal antibody for reducing the risk of respiratory syncytial virus infection in children	7	ARI	8/8/2012	8/8/2012	2007	2013	Palivizumab compared to placebo for high risk of severe respiratory syncytial virus infection	patients at high risk of severe respiratory syncytial virus infection	hospital	palivizumab	placebo	Hospitalisation for RSV infection	NA	2831	3	high	All cause mortality	NA	2831	3	moderate	Total RSV hospital days per 100 children	NA	2789	2	moderate	Admission to ICU	NA	2789	2	High	Mechanical ventilation for RSV infection	NA	2789	2	very low	Supplemental oxygen therapy for RSV infection	NA	NA	NA	Not reported	Number of children reporting any SAE	NA	1287	1	high
CD006612	10.1002/14651858.CD006612.pub2	Homocysteine-lowering interventions for preventing cardiovascular events	4	VASC	7/3/2012	2/3/2012	2007	2009	Homocysteine-lowering interventions (Folic Acid, Vitamin B6 and Vitamin B12) compared to placebo or standard care for preventing cardiovascular events	patients with preventing cardiovascular events	NA	homocysteine-lowering interventions (Folic acid, vitamin B6 and vitamin B12)	placebo or standard care	Myocardial infarction (non-fatal or fatal)	1 to 7,3 years	43290	10	high	Stroke	1 to 7,3 years	40815	8	high	Death by any cause	1 to 7,3 years	41898	10	high	Cancer	3.4 to 7.3 years	32869	7	high
CD006616	10.1002/14651858.CD006616	N-acetylcysteine for sepsis and systemic inflammatory response in adults	3.2	ANAESTH	2/1/2012	2/1/2012	2007	NA	N-acetylcysteine compared with placebo for SIRS or sepsis	Adult patients with SIRS or sepsis	ICU	N-acetylcysteine	Placebo	Mortality	30 days	930	11	moderate	Length of stay in the ICU (DAYS)	NA	1309	19	moderate	Duration of mechanical ventilation	NA	423	9	moderate	Incidence of new organ failure	NA	1224	12	moderate
CD006623	10.1002/14651858.CD006623	Deliberate hypotension with propofol under anaesthesia for functional endoscopic sinus surgery (FESS)	3	ANAESTH	17/4/2012	17/4/2012	2007	NA	Propofol versus inhalation anaesthetics for functional endoscopic sinus surgery (FESS)	participants with functional endoscopic sinus surgery (FESS).	deliberate hypotension during general anaesthesia.	propofol	inhalation anaesthetics.	Total blood loss (millilitres)	NA	158	2	low	Quality of surgical field (0-5 scales)	NA	277	4	low
CD006649	10.1002/14651858.CD006649.pub6	Anticoagulation for the initial treatment of venous thromboembolism in patients with cancer	11	GYNAECA	9/2/2013	9/2/2013	2007	2008	Low molecular weight heparin compared with unfractionated heparin for the initial treatment of venous thromboembolism in patients with cancer	patients with cancer with the initial treatment of VTE	inpatient or outpatient	LMWH	UFH	Mortality	3 month	801	11	low	Recuurent VTE	3 month	371	3	low	Major bleeding	NA	NA	NA	not reported	Postphlebitic syndrome	NA	NA	NA	not reported	Quality of life	NA	NA	NA	not reported	Thrombocytopenia	NA	NA	NA	not reported
CD006715	10.1002/14651858.CD006715.pub2	Epidural analgesia for cardiac surgery	5	ANAESTH	1/11/2012	1/11/2012	2007	2013	Epidural analgesia for cardiac surgery	adult patients undergoing cardiac surgery	Hospital	thoracic epidural anaesthesia	general anaesthesia	respiratory complications	2 weeks	2011	13	low	supraventricular arrhythmias	2 weeks	2250	13	low	mortality	2 weeks	2877	29	moderate	myocardial infarction	2 weeks	2127	15	very low	stroke	Two weeks	1791	9	very low
CD006744	10.1002/14651858.CD006744.pub3	The role of alpha blockers prior to removal of urethral catheter for acute urinary retention in men	4	INCONT	9/10/2013	9/10/2013	2007	2009	Alpha blocker versus placebo or control for acute urinary retention in adult men	acute urinary retention in adult men	NA	Aalpha blocke	Placebo or control	Ability to void spontaneously after TWOC without the need for re-catheterisation	NA	1044	9	moderate	Incidence of recurrent urinary retention	NA	1023	8	moderate	Need for prostatic surgery	NA	NA	NA	not reported	Condition-specific QoL	NA	NA	NA	not reported	Cost effectiveness	NA	NA	NA	not reported	Number with adverse effects	NA	657	4	low
CD006798	10.1002/14651858.CD006798.pub3	Day-surgery versus overnight stay surgery for laparoscopic cholecystectomy	4	LIVER	13/10/2012	1/10/2012	2007	2008	Day-surgery versus overnight stay for laparoscopic cholecystectomy	Patients with laparoscopic cholecystectomy.	secondary or tertiary centre.	Day-surgery	Overnight stay for laparoscopic cholecystectomy.	Short term mortality	NA	86	1	low	Serious adverse events	NA	391	4	very low	Quality of life	NA	333	4	very low	Pain	NA	175	3	very low	Time to return to activity	NA	217	2	very low	Number of hospital readmissions	NA	464	5	very low	Failed discharge	NA	419	5	very low
CD006804	10.1002/14651858.CD006804.pub2	Miniports versus standard ports for laparoscopic cholecystectomy	6.2	LIVER	6/2/2013	6/2/2013	2007	2010	Miniport laparoscopic cholecystectomy compared with standard port laparoscopic cholecystectomy for patients undergoing laparoscopic cholecystectomy	patients undergoing laparoscopic cholecystectomy.	secodary care	miniport laparoscopic cholecystectomy.	standard port laparoscopic cholecystectomy.	Serious adverse events	NA	460	8	very low	Quality of life	NA	69	1	low	Conversion to open cholecystectomy	NA	670	11	very low	Operating time	NA	695	12	very low	Hospital stay	NA	351	6	low	Return to activity	NA	52	1	low	Return to work	NA	187	2	low	Cosmesis
CD006826	10.1002/14651858.CD006826.pub2	Combined corticosteroid and long-acting beta2-agonist in one inhaler versus inhaled corticosteroids alone for chronic obstructive pulmonary disease	5	AIRWAYS	27/6/2013	27/6/2013	2002	2007	Combined steroid/LABA inhalers versus LABA alone for people with COPD	patients with COPD	community	All combined inhalers	NA	Exacerbation rates per participant per year	NA	5601	6	moderate	Mortality	NA	7518	12	high	Pneumonia	NA	7320	12	low	Hospitalisations due to COPD exacerbations	NA	7060	10	low
CD006829	10.1002/14651858.CD006829.pub2	Combined corticosteroid and long-acting beta2-agonist in one inhaler versus long-acting beta2-agonists for chronic obstructive pulmonary disease	8	AIRWAYS	11/11/2011	11/11/2011	2002	2007	Combined inhalers compared to LABAs for COPD	COPD	community	Combined inhalers	LABA inhalers	Annual Exacerbation Rates	1 year	9921	9	low	Number of people experiencing one or more exacerbations	1 year	3357	6	moderate	Annual hospitalisation rates	1 to 3 years	4879	3	very low	Mortality	1 year	10681	10	moderate	Pneumonia	1 year	11076	12	moderate
CD006839	10.1002/14651858.CD006839.pub2	Treatment for ulnar neuropathy at the elbow	4	NEUROMUSC	20/2/2012	20/2/2012	2007	2011	Clinical effect of simple decompression versus transposition	patients with ulnar neuropathy at the elbow	NA	simple decompression	transposition	Proportion of patients with clinical improvement in function compared to baseline	6 to 12 months	261	3	moderate	Proportion of patients with deep/superficial wound infections	6-12 months	261	3	moderate
CD006908	10.1002/14651858.CD006908	Music interventions for preoperative anxiety	4.2	ANAESTH	2/8/2012	2/8/2012	2008	NA	Music interventions versus standard care for preoperative anxiety	patients with preoperative anxiety	In-patient	Music	standard care	Preoperative anxiety (STAI) STAI. Scale from: 20 to 80.	NA	896	13	low	Preoperative anxiety (non-STAI) VAS, NRS	NA	504	7	low	Heart rate	NA	1109	16	very low	Heart rate variability LF/HF ratio	NA	241	2	very low	Systolic blood pressure	NA	809	14	very low	Diastolic blood pressure	NA	786	13	very low	Respiratory rate	NA	375	6	very low
CD006910	10.1002/14651858.CD006910.pub2	Pegylated liposomal doxorubicin for relapsed epithelial ovarian cancer	5	GYNAECA	2/7/2013	15/7/2013	2008	2013	PLD/carbo compared with PAC/carbo for platinum-sensitive relapsed ovarian cancer	women with platinum-sensitive relapsed ovarian cancer	inpatient or outpatient setting	PLD/Carbo	PAC/Carbo	Progression-free survival	NA	1164	2	high	Overall survival	NA	1164	2	moderate	SAE - Hand-foot syndrome (grade 3)	NA	1140	2	moderate	SAE - Hair loss (grade 2	NA	1140	2	High	Discontinuation due to toxicity	NA	1150	2	High
CD007064	10.1002/14651858.CD007064.pub2	Psychosocial interventions to improve quality of life and emotional wellbeing for recently diagnosed cancer patients	5	GYNAECA	24/9/2012	5/9/2012	2008	2012	Psychosocial interventions to improve quality of life and emotional wellbeing compared with usual care for newly diagnosed cancer patients	newly diagnosed patients with cancer	hospital and community based settings	psychosocial interventions	usual care	Measures of Quality of Life [Psychometric measures of quality of life]	6 months	1249	9	NA	General Psychological Distress [Psychometric measures of general psychological distress]	6 months	1502	9	NA	Mood Measures [Psychometric measures of mood]	6 months	683	8	NA
CD007196	10.1002/14651858.CD007196.pub2	Early versus delayed laparoscopic cholecystectomy for uncomplicated biliary colic	3	LIVER	14/3/2013	14/3/2013	2008	2008	Early laparoscopic cholecystectomy compared to delayed laparoscopic cholecystectomy for uncomplicated biliary colic	participants with biliary colic.	secondary or tertiary	early laparoscopic cholecystectomy.	delayed laparoscopic cholecystectomy.	Mortality	NA	75	1	very low	Serious adverse events	NA	68	1	very low	Conversion to open cholecystectomy	NA	63	1	very low	Hospital stay (days)	NA	63	1	very low	Operating time (minutes)	NA	63	1	very low
CD007210	10.1002/14651858.CD007210.pub3	Maintenance treatments for opiate -dependent adolescents	3	ADDICTN	9/4/2014	30/4/2014	2008	2009	Buprenorphine maintenance compared to buprenorphine detoxification for opiate-dependent adolescents	NA	NA	buprenorphine-naloxone maintenance	buprenorphine detoxification	Drop-outs Number of participants who did not complete the study	12 weeks	152	1	low	Use of primary substance Patients with positive urine test at the end of treatment	12 weeks	152	1	low	Self reported use at 12-month follow-up Number of participants reporting heroin use	12 weeks	152	1	low	Enrolment in addiction treatment at 12-month follow-up Number of participants enrolled in addiction treatment at follow-up	12 weeks	152	1	low
CD007223	10.1002/14651858.CD007223.pub2	Medical treatments for incomplete miscarriage	4	PREG	7/1/2013	30/1/2013	2008	2010	Misoprostol versus expectant care for Incomplete miscarriage	Women with incomplete miscarriage	hospitals	Misoprostol	expectant care	Complete miscarriage	NA	150	2	very low	Surgical evacuation	NA	308	2	low
CD007244	10.1002/14651858.CD007244.pub2	Black cohosh (Cimicifuga spp.) for menopausal symptoms	4	MENSTR	5/3/2012	5/3/2012	2008	2012	Black cohosh versus placebo for menopausal symptoms	patients with menopausal symptoms	NA	Black cohosh	Placebo	Vasomotor symptoms: daily hot flush frequency	NA	393	3	moderate	Vasomotor symptoms: hot flush intensity	NA	214	3	moderate	Vasomotor symptoms: night sweats	NA	164	1	moderate	Menopausal Symptom Score	NA	357	4	moderate	Adverse events	NA	344	2	low
CD007260	10.1002/14651858.CD007260.pub3	Mechanical versus manual chest compressions for cardiac arrest	3	VASC	15/1/2013	15/1/2013	2008	2011	Mechanical chest compressions compared with manual chest compressions for cardiac arrest	patients with cardiac arrest and resuscitation attempted by trained medical personnel	in-hospital and out-of-hospital cardiac arrest	powered, automatic mechanical chest compression devices	standard manual compression performed by humans	Survival to hospital discharge with good neurological function	NA	767	1	low	Survival to hospital discharge	NA	1064	3	very low	Return of spontaneous circulation	NA	347	4	moderate	Survival to hospital admission	NA	164	2	moderate	Sternal or rib fractures	NA	189	3	very low	Haemothorax or pneumothorax	NA	159	2	low	Internal organ injury	NA	180	2	low
CD007315	10.1002/14651858.CD007315	Perioperative glycaemic control for diabetic patients undergoing surgery	2	ENDOC	29/2/2012	29/2/2012	2008	NA	Perioperative glycaemic control for diabetic patients undergoing surgery	Diabetic patients undergoing surgery	In-hospital	Intensive blood glucose control	Regular blood glucose control	Death from any cause	20 to 90 days	1365	11	high	Infectious complications	2 days to 90 days	627	8	moderate	Cardiovascular events	4 to 30 days	682	6	moderate	Renal failure	2 days to 90 days	434	2	moderate	Hypoglycaemic episodes	18 h to 90 days	724	3	low	Health realted quality of life (SF12)	6 months	25	1	low	Length of ICU stay or hospital stay	NA	1060	9	moderate
CD007323	10.1002/14651858.CD007323.pub2	Doxycycline for osteoarthritis of the knee or hip	3.2	MUSKEL	16/3/2012	16/3/2012	2008	2009	Doxycycline compared with placebo for osteoarthritis of the knee or hip	participants with osteoarthritis of the knee or hip	clinical research centres	doxycycline	Placebo	Pain 10-cm VAS scale	median 18 months	524	2	moderate	Function WOMAC function (range 0 to 10)	median 18 months	517	2	moderate	Minimum joint space width	30 month	361	1	moderate	Number of participants experiencing any adverse event	6 month	232	1	low	Number of participants withdrawn due to adverse events	median 18 months	663	2	low	Number of participants experiencing any serious adverse event	18 months	663	2	low
CD007387	10.1002/14651858.CD007387.pub3	Retroperitoneal drainage versus no drainage after pelvic lymphadenectomy for the prevention of lymphocyst formation in patients with gynaecological malignancies	4	GYNAECA	10/1/2014	10/1/2014	2008	2010	Retroperitoneal drainage versus no drainage after pelvic lymphadenectomy for gynaecological malignancies	patients with gynaecological malignancies	Hospital	retroperitoneal drainage	no drainage after pelvic lymphadenectomy	Short-term lymphocyst formation: both asymptomatic and symptomatic	4 weeks	204	2	high	Short-term lymphocyst formation: symptomatic	4 weeks	237	2	high	Short-term lymphocyst formation: both asymptomatic and symptomatic	8 weeks	180	2	high	Long-term lymphocyst formation: both asymptomatic and symptomatic	12 weeks	232	1	high	Long-term lymphocyst formation: symptomatic	12 weeks	232	1	high	Febrile morbidity	NA	571	4	high	Pelvic infection	NA	571	4	high
CD007421	10.1002/14651858.CD007421.pub2	Adherence compounds in embryo transfer media for assisted reproductive technologies	3	MENSTR	13/11/2013	13/11/2013	2008	2010	High versus low or no hyaluronic acid for assisted reproductive technologies	couples undergoing embryo transfe	assisted reproduction	high hyaluronic acid	low or no hyaluronic acid	Live birth rate—high versus low or no hyaluronic acid	NA	1950	6	moderate	Live birth rate—high versus low hyaluronic acid	NA	1626	4	moderate	Live birth rate—high versus no hyaluronic acid	NA	324	3	moderate	Clinical pregnancy rate—high versus low or no hyaluronic acid	NA	3452	14	moderate	Clinical pregnancy rate—high versus low hyaluronic acid	NA	2566	9	moderate	Clinical pregnancy rate—high versus no hyaluronic acid	NA	886	6	moderate	Multiple pregnancy rate	NA	1951	5	Moderate	Adverse event rate
CD007469	10.1002/14651858.CD007469.pub2	Vitamin D supplementation for prevention of cancer in adults	3.6	ENDOC	30/1/2014	31/1/2014	2008	2014	Vitamin D versus placebo or no intervention for prevention of cancer in adults	healthy participants or recruited among the general population; individuals diagnosed with a specific disease in a stable phase or with vitamin D deficiency	outpatients	vitamin D	placebo or no intervention	Cancer occurrence	0.5 to 7 years	50623	18	moderate	Cancer occurrence in trials using vitamin D₃ (cholecalciferol)	0.5 to 7 years	49891	14	moderate	All-cause mortality	0.5 to 7 years	49866	15	low	Cancer mortality in trials using vitamin D₃(cholecalciferol)	0.5 to 7 years	44492	4	low	Adverse events: nephrolithiasis in trials using vitamin D₃(cholecalciferol) combined with calcium	0.5 to 7 years	42753	3	low	Health-related quality of life	NA	NA	NA	Not investigated.	Health economics	NA	NA	NA	Not investigated.
CD007514	10.1002/14651858.CD007514.pub3	Statins for the treatment of dementia	3	DEMENTIA	20/1/2014	20/1/2014	2009	2010	Statins compared with placebo for the treatment of dementia	patients with dementia	community	statin medication	placebo	Change in ADAS-Cog	NA	1110	4	high	Change in MMSE	NA	1127	4	high	Change in CGIC	NA	660	2	high	Change in NPI	NA	983	3	high
CD007554	10.1002/14651858.CD007554.pub2	Biocompatible dialysis fluids for peritoneal dialysis	3	RENAL	28/2/2013	28/2/2013	2009	2014	Neutral pH, low GDP PD solution versus standard glucose peritoneal dialysis (PD) solution	Patients with end-stage kidney disease receiving peritoneal dialysis	community	neutral pH, low GDP PD solution	standard glucose PD solution	residual renal function	3 month to 3 years	564	11	moderate	Urine volume (mL/d)	3 month to 3 years	520	7	high	Peritoneal ultrafiltration - 4 hours (mL/4 hours)	24 month	196	6	moderate	24-hour peritoneal UF	3 years	451	7	very low	Inflow pain	6 month	58	1	moderate	Peritonitis rate (episodes/total patient-months)	24 month	13802	6	low	Technique failure (death-censored)	3 years	968	12	very low
CD007566	10.1002/14651858.CD007566.pub2	Exercise interventions on health-related quality of life for cancer survivors	3	GYNAECA	10/7/2012	4/7/2012	2009	2012	Exercise intervention compared with usual care on HRQoL and HRQoL domains for cancer survivors	Cancer survivors who have completed active cancer treatment	Varied	Exercise interventions (varied)	Usual care	Overall quality of life change score	12 weeks	826	11	low	Overall quality of life change score	6 months	115	2	moderate	Overall anxiety change	12 weeks	455	4	low	Overall emotional well-being/mental health change	NA	632	8	low	Overall fatigue change	12 weeks	745	10	moderate	Overall fatigue change	12 weeks to 6 month	246	3	low	Overall pain	12 weeks	289	4	Moderate	Overall sexuality change
CD007577	10.1002/14651858.CD007577.pub2	Short-course versus prolonged-course antibiotic therapy for hospital-acquired pneumonia in critically ill adults	3	ARI	9/3/2011	9/3/2011	2009	2011	Should short (fixed duration)-course antibiotic therapy versus prolonged-course antibiotic therapy be used for critically ill patients with hospital-acquired pneumonia?	critically ill patients with hospital-acquired pneumonia	ICU	short (fixed duration)-course antibiotic therapy	prolonged course antibiotic therapy	Mortality	28 days	431	2	NA	Recurrence of pneumonia	NA	508	3	NA	Antibiotic-free days	NA	431	2	NA
CD007601	10.1002/14651858.CD007601.pub3	Computer-assisted surgery for knee ligament reconstruction	3	MUSKINJ	5/10/2013	5/10/2013	2009	2011	Computer-assisted reconstruction surgery compared with conventional operating techniques for ACL or PCL injuries in adults	People, primarily adults, undergoing ACL reconstruction surgery	Inpatient	Computer-assisted reconstruction surgery	Conventional operating techniques	Functional status at 2 years or more: subjective IKDC score (score 0 to 100: best function)	2 years	120	2	moderate	Functional status at 2 years or more: Lysholm score (score 0 to 100: best function)	2 years	120	2	low	Functional status at 2 years or more: Tegner activity score (score 0 to 10: highest activity)	2 years	40	1	very low	IKDC knee examination grade normal (grade A) or nearly normal (grade B) - Intermediate/long-term follow-up (1 to 4.5 years)	1 to 4,5 years	173	3	low	Adverse post-surgical events	NA	140	2	no events reported
CD007628	10.1002/14651858.CD007628.pub2	Interventions for female pattern hair loss	3.2	SKIN	28/10/2011	28/10/2011	2009	NA	Minoxidil compared to placebo for female pattern hair loss	Participants with female pattern hair loss	Multicentre hospital setting	Minoxidil	Placebo	The proportion of participants with self-rated clinically significant hair regrowth at the end of the study Assessed on 3- and 5-point scales¹	24 to 32 weeks	964	4	low	Change in quality of life using any validated and recognised generic or disease-specific instrument	NA	NA	NA	Not reported	Adverse effects: safety and tolerability, and any reported adverse events Laboratory values, blood pressure, participant-reported adverse effects at recall	24 weeks	1111	4	moderate	Change in total hair count from baseline to the end of the study Hair counts in 1 cm² to 1.5 cm² area	24 to 48 weeks	1166	7	low
CD007677	10.1002/14651858.CD007677.pub2	Pentoxifylline for endometriosis	4.2	MENSTR	23/11/2011	23/11/2011	2009	2009	Pentoxifylline for endometriosis- fertility outcomes	patients with infertility and endometriosis	Fertility clinics	Pentoxifylline	Placebo	Clinical pregnancy per woman randomised	NA	285	3	very low
CD007678	10.1002/14651858.CD007678	High-dose therapy with autologous stem cell transplantation versus chemotherapy or immuno-chemotherapy for follicular lymphoma in adults	2	HAEMATOL	6/9/2011	6/9/2011	2009	NA	High-dose chemotherapy plus ASCT versus chemotherapy for adult previously untreated patients with follicular lymphoma	Adult patients with follicular lymphoma	NA	High-dose chemotherapy plus ASCT	Chemotherapy	Overall survival	5 years	701	3	moderate	Treatment-related mortality	NA	941	4	moderate	Progression free survival	5 years	540	3	moderate	Secondary malignancies - AML/MDS	NA	1023	4	low	Secondary malignancies - Solid cancer	NA	701	3	low	Adverse events	NA	527	3	very low
CD007685	10.1002/14651858.CD007685	Sublingual immunotherapy for treating allergic conjunctivitis	2	EYES	19/1/2011	19/1/2011	2009	NA	Sublingual immunotherapy versus placebo for allergic conjunctivitis	patients with allergic conjunctivitis	clinical allergy units	sublingual immunotherapy	Control	Total ocular symptom scores Symptom scores	NA	3399	36	moderate	Itchy/Gritty eyes Symptom scores	NA	3020	28	moderate	Watery eyes Symptom scores	NA	2641	21	moderate	Red eyes Symptom scores	NA	1211	20	moderate	Eye drops Symptom scores	NA	1038	13	moderate	Combined symptom-medication scores Symptom scores	NA	351	3	moderate	Conjunctival immediate allergen sensitivity Symptom scores	NA	250	4	moderate
CD007694	10.1002/14651858.CD007694.pub2	Regular treatment with formoterol and an inhaled corticosteroid versus regular treatment with salmeterol and an inhaled corticosteroid for chronic asthma: serious adverse events	5	AIRWAYS	17/8/2011	17/8/2011	2009	2010	Regular formoterol and budesonide compared to regular salmeterol and fluticasone for chronic asthma	patients with chronic asthma	regular treatment at home	regular formoterol and budesonide	regular salmeterol and fluticasone	All-cause mortality	23 weeks	5935	7	low	All-cause non-fatal serious adverse events	23 weeks	5935	7	moderate	Asthma related non-fatal serious adverse events	23 weeks	5935	7	low
CD007714	10.1002/14651858.CD007714.pub2	Non-invasive ventilation during exercise training for people with chronic obstructive pulmonary disease	2	AIRWAYS	24/11/2013	24/11/2013	2009	2014	Non-invasive ventilation during exercise training versus exercise training alone or exercise training with sham non-invasive ventilation for people with chronic obstructive pulmonary disease	people with chronic obstructive pulmonary disease	Out patients	non-invasive ventilation during exercise training	exercise training alone or exercise training with sham non-invasive ventilation	Exercise capacity: percentage change in peak work rate Incremental cycle or incremental treadmill test	6 to 8 weeks	60	3	low	Exercise capacity: percentage change constant work rate endurance time Constant work rate cycle endurance test	6 to 8 weeks	48	2	low	Exercise capacity: endurance time (minutes) Constant work rate cycle endurance test	6 to 8 weeks	48	2	low	Health related quality of life	6 to 8 weeks	48	2	moderate	Physical activity	NA	NA	NA	This outcome was not reported in any of the included studies	Training intensity: fInal training session (% baseline peak work capacity)	6 to 8 weeks	67	3	moderate	Physiological outcomes: isoload blood lactate (mmol/L)	6 to 12 weeks	37	2	moderate
CD007845	10.1002/14651858.CD007845.pub3	Momordica charantia for type 2 diabetes mellitus	5	ENDOC	29/2/2012	29/2/2012	2009	2010	Momordica charantia for type 2 diabetes mellitus	Patients with type 2 diabetes mellitus	Out patients	Momordica charantia	Placebo, glibenclamide or metformin	Death from any cause	NA	NA	NA	Not investigated	Morbidity	NA	NA	NA	Not investigated	Adverse effects	4 to 12 weeks	479	4	low	Health related quality of life	NA	NA	NA	Not investigated	Costs	NA	NA	NA	Not investigated	Change in HbA1c from baseline to	3 months	40	1	very low
CD007859	10.1002/14651858.CD007859.pub2	Initial arch wires for tooth alignment during orthodontic treatment with fixed appliances	3.3	ORAL	2/8/2012	2/8/2012	2009	2010	Multistrand stainless steel compared with nickel titanium initial arch wires	Adolescents undergoing orthodontic treatment - initial alignment phase	University or private orthodontic clinic	Nickel titanium arch wires	Multistrand stainless steel initial arch wires	Tooth movement	6 weeks to 6 months	174	3	low	PAIN (VAS)	Day 1 or Day 7	1	42	very low	Root resorption	NA	NA	NA	No trial reported this outcome
CD007871	10.1002/14651858.CD007871.pub2	Thrombelastography (TEG) or thromboelastometry (ROTEM) to monitor haemotherapy versus usual care in patients with massive transfusion	8	ANAESTH	8/2/2011	31/2/2011	2009	2011	TEG or ROTEM versus usual care for patients with massive transfusion and coagulopathy	patients with coagulopathy or massive bleeding	Patients at risk of massive bleeding	TEG or ROTEM	usual care	mortality: TEG or ROTEM vs control	Longest follow-up	473	5	moderate	mediastinal tube drainage or postoperative bleeding (mL)	Longest follow-up	776	9	moderate	Proportion of patients receiving FFP	NA	579	5	moderate	Proportion of patients receiving platelets	NA	619	6	moderate	Combined transfusion volume (mL) of platelets	NA	545	6	moderate	Combined transfusion volume (mL) of FFP	NA	545	6	moderate	Rate of surgical re-intervention: TEG or ROTEM vs control	NA	708	7	moderate
CD007878	10.1002/14651858.CD007878.pub2	Catheter impregnation, coating or bonding for reducing central venous catheter-related infections in adults	4	ANAESTH	15/3/2012	15/3/2012	2009	2013	Impregnated catheters versus non-impregnated catheters for reducing the risk of central venous catheter related infections in adults	Adult patients who required central venous catheters	Hospital setting	Antimicrobial-impregnated central venous catheters	Non-impregnated catheters	Clinically-diagnosed sepsis	NA	3686	12	moderate	Catheter-related blood stream infection (CRBSI)	NA	10133	41	high	All-cause mortality	NA	2371	9	high	Catheter colonization Catheter culture (microbiological methods)	NA	9638	42	high	Catheter-related local infection	NA	2688	12	moderate	Adverse effects	NA	3003	10	high
CD007938	10.1002/14651858.CD007938.pub3	Gabapentin for chronic neuropathic pain and fibromyalgia in adults	7	SYMPT	17/3/2014	17/3/2014	2009	2011	Gabapentin compared with placebo for neuropathic pain and fibromyalgia	adults with postherpetic neuralgia or painful diabetic neuropathy	community	Postherpetic neuralgia: gabapentin ≥ 1800 mg daily or gabapentin encarbil 1200 mg daily	placebo	At least 50% reduction in pain or equivalent	NA	1816	6	Moderate	IMMPACT definition - any substantial pain benefit	NA	2045	7	Moderate	Patient Global Impression of Change much or very much improved	NA	2013	7	moderate	IMMPACT definition - any at least moderate pain benefit	NA	2045	7	moderate
CD007991	10.1002/14651858.CD007991	Zinc supplementation for mental and motor development in children	2.16	BEHAV	1/6/2012	1/6/2012	2009	NA	Zinc compared to placebo for mental and motor development in children	infants and children	populations at risk of zinc deficiency	zinc	placebo	Mental Development Index BSID II. Scale from: 0 to 100	6 months	2134	8	moderate	Psychomotor Development Index BSID II. Scale from: 0 to 100	6 months	2134	8	moderate	Cognition scores	NA	NA	NA	Data not available	Intelligence quotient	NA	NA	NA	Data not available	Adverse effects	NA	NA	NA	Data not available
CD008000	10.1002/14651858.CD008000	Rheum officinale (a traditional Chinese medicine) for chronic kidney disease	2	RENAL	13/11/2011	13/11/2011	2009	NA	Rheum officinale versus no treatment for chronic kidney disease	Patients with chronic kidney disease	China	Rheum officinale	No treatment	Incidence of ESKD Analysis method, calculated by regression analysis: 1/SCr versus time	6 to 48 months	124	2	low
CD008096	10.1002/14651858.CD008096.pub2	Percutaneous endoscopic gastrostomy versus nasogastric tube feeding for adults with swallowing disturbances	4	UPPERGI	30/9/2011	30/9/2011	2009	2010	Percutaneous endoscopic gastrostomy compared with nasogastric tube feeding for adults with swallowing disturbances	adult patients with swallowing disturbances	in-patient	percutaneous endoscopic gastrostomy	nasogastric tube feeding	Treatment failure Feeding interruption, blocking or leakage of the tube, non-adherence	0 to 6 months	314	7	low	Mortality irrespective of follow-up time	0 to 6 months	584	8	very low	Pneumonia irrespective of follow-up time	0 to 6 months	585	6	low	Complications irrespective of follow-up time	0 to 6 months	503	5	moderate
CD008152	10.1002/14651858.CD008152.pub3	Primaquine or other 8-aminoquinoline for reducing P. falciparum transmission	3.4	INFECTN	10/2/2014	10/2/2014	2009	2012	PQ for reducing P. falciparum transmission with artemisinin-based treatments	People with symptomatic malaria	Malaria-endemic areas	Single dose or short course PQ plus malaria treatment including an artemisinin derivative	Malaria treatment including an artemisinin derivative, without PQ	Malaria incidence, prevalence or EIR	NA	0	0	NA	People infectious to mosquitoes	0	0	0	NA	Participants with gametocytes on microscopy or PCR	day 8	1380	7	high	Mean percent change in haemoglobin	NA	101	1	very low
CD008208	10.1002/14651858.CD008208.pub3	Non-invasive brain stimulation techniques for chronic pain	5	SYMPT	24/7/2013	24/7/2013	2010	2010	Repetitive transcranial magnetic stimulation (rTMS) compared with sham for chronic pain	NA	NA	Active rTMS	Sham rTMS	Pain: short-term follow-up Subgroup analysis: low-frequency rTMS	NA	21	NA	low	Pain: medium-term follow-up rTMS all studies	NA	184	8	very low	Pain: long-term follow-up rTMS all studies	NA	59	3	low
CD008261	10.1002/14651858.CD008261.pub2	Pharmacological interventions for prevention or treatment of postoperative pain in people undergoing laparoscopic cholecystectomy	2	LIVER	3/3/2013	3/3/2013	2010	2014	Non-steroidal anti-inflammatory drugs (NSAIDs) versus no active intervention for people undergoing laparoscopic cholecystectomy	people undergoing laparoscopic cholecystectomy	secondary or tertiary	Non-steroidal anti-inflammatory drugs (NSAIDs)	No active control	Morbidity	NA	543	5	very low	Proportion discharged as day-surgery	NA	116	1	very low	Length of hospital stay	NA	119	1	very low	Pain	4 to 6 hours	999	11	very low	Pain	9 to 24 hours	707	9	very low
CD008265	10.1002/14651858.CD008265	Endoscopic release for carpal tunnel syndrome	2	NEUROMUSC	5/11/2012	5/11/2012	2010	NA	Endoscopic versus open or mini-open carpal tunnel release for carpal tunnel syndrome	participants with carpal tunnel syndrome	NA	endoscopic	open or mini-open carpal tunnel release	Symptom Severity Scale (Levine) Participants' self assessment questionnaire. Scale from: 1 to 5.	3 months or less	551	5	low	Functional Status Scale (Levine) at 3 months or less Participants' self assessment questionnaire. Scale from: 1 to 5.	3 months or less	551	5	low	Grip strength at 3 months or less Dynamometer	at 3 months or less	560	6	moderate	Overall improvement	more than 3 months	317	4	low	Symptom Severity Scale (Levine)	more than 3 months	273	2	low	Function Status Scale (Levine)	more than 3 months	273	2	low	Grip strength	more than 3 months	56	2	low	Time to return to work
CD008268	10.1002/14651858.CD008268.pub2	Corticosteroids as standalone or add-on treatment for sore throat	5	ARI	5/6/2012	5/6/2012	2010	2012	Corticosteroids compared to placebo for sore throat	patients with sore throat	emergency departments and General Practice	corticosteroids	placebo	Complete resolution of sore throat pain - Patient report	24 hours	286	4	High	Complete resolution of sore throat pain - Patient report	48 hours	209	3	moderate	Mean time to onset of pain relief in hours Patient report	NA	609	6	moderate	Mean time to complete resolution of sore throat pain Patient report	NA	500	5	moderate	Mean absolute reduction in sore throat pain - Visual analogue scale or McGrath scale	24 hours	617	6	high	Recurrence/relapse of symptoms Patient report	NA	353	3	moderate	Number of days missed from work or school Patient report	NA	92	1	Moderate
CD008296	10.1002/14651858.CD008296.pub2	Paliperidone palmitate for schizophrenia	3.2	SCHIZ	12/7/2011	12/7/2011	2010	2012	Paliperidone palmitate compared to placebo for people with schizophrenia	patients with schizophrenia	outpatient	paliperidone palmitate	placebo	Leaving the study early - any reason Reported by trial author	13 weeks	2183	5	high	No clinically important change Number of people whose PANSS score either increased or did not decrease by at least 30% from the beginning to the end of the trial	13 weeks	1696	4	moderate	Relapse: recurrence of psychotic symptoms Reported by trial author as adverse event	13 weeks	2084	5	moderate	Average change in prolactin in men Serum prolactin level (ng/mL)	13 weeks	1418	5	High	Average change in prolactin in women Serum prolactin level (ng/mL)	13 weeks	764	5	high	Average change in weight Change in weight (kg) from beginning to end of trial	13 weeks	2052	5	high	Health-related quality of life	NA	NA	NA	Not measured
CD008298	10.1002/14651858.CD008298.pub2	Physical health care monitoring for people with serious mental illness	10	SCHIZ	1/12/2012	17/12/2012	2010	2010	Physical health monitoring compared to no monitoring for people with serious mental illness	patients with people with serious mental illness	NA	Physical health monitoring for people with serious mental illness	No monitoring for people with serious mental illness	Physical health - failure to identify a disease state and provide appropriate treatment	NA	0	0	0	Physical health - failure to effectively manage a known disease state	NA	0	0	0	Quality of life: Loss of activities of Daily Living (ADL) skills	NA	0	0	0	Adverse event - clinically important adverse effect	NA	0	0	0	Adverse event - death	NA	0	0	0	Economic - increase costs of care	NA	0	0	0	Social - social isolation as a result of preventable incapacity	NA	0	0	0
CD008313	10.1002/14651858.CD008313	Co-bedding in neonatal nursery for promoting growth and neurodevelopment in stable preterm twins	2	NEONATAL	20/10/2012	20/10/2012	2010	NA	Co-bedding compared to separate care for promoting growth and neurodevelopment in stable preterm twins	patients with promoting growth and neurodevelopment in stable preterm twins	Hospital	Co-bedding	separate care	Rate of weight gain (in gram/kg of baseline weight/day) - Average from study entry to week three	7 weeks	18	1	low	Apnoea, bradycardia or desaturation Number of twins with the episodes	10 days	124	1	low	Episodes in coregulated state (out of 20 observations)	2 month	6	1	very low	Neurobehaviour: infant pain score following painful procedure - At 90 seconds post heel lance Premature Infant Pain Profile (PIPP). Scale from: 0 to 21.	10 days	124	1	high	Infections - Suspected or proven infections (any) Clinical and microbiological methods	2 month	65	3	low	Length of hospital stay (Days)	2 month	6	1	very low	Parental Satisfaction Survey. Scale from: 0 to 55	5 days	18	1	Moderate
CD008381	10.1002/14651858.CD008381	Psychological and pharmacological interventions for depression in patients with diabetes mellitus and depression	2.2	ENDOC	13/12/2011	13/12/2011	2010	NA	Psychological interventions for depression in patients with diabetes mellitus and depression	adults with diabetes mellitus and depression	mostly outpatients	psychological intervention	usual care (7 trials, 819 patients) or waiting list (1 trial, 255 patients)	Depression remission	short term	647	4	moderate	Depression remission	medium term	296	2	low	Diabetes complications	NA	NA	NA	Not investigated	Death from any cause	NA	NA	NA	Not investigated	Health-related quality of life	short term	784	4	low	Health-related quality of life	medium term	463	2	low	Health-related quality of life	long term	208	1	low	Medication adherence/adverse effects
CD008446	10.1002/14651858.CD008446	Omentoplasty for esophagogastrostomy after esophagectomy	2	UPPERGI	1/2/2011	1/2/2011	2010	NA	Omentoplasty with oesophagogastrostomy versus oesophagogastrostomy after oesophagectomy	patients with oesophagogastrostomy after oesophagectomy	inpatient	omentoplasty with oesophagogastrostomy	oesophagogastrostomy	Mortality	30 days	449	2	high	Anastomotic leakage Radiographic contrast study and/or clinical manifestation	6 to 12 days	449	2	moderate	Anastomotic leakage—TTE Radiographic contrast study	6 to 12 days	272	2	moderate	Anastomotic leakage—THE Radiographic contrast study	6 to 12 days	177	2	moderate	Anastomotic strictures Barium swallow and/ or endoscope examination	1 year	447	2	moderate
CD008465	10.1002/14651858.CD008465.pub2	Exercise interventions on health-related quality of life for people with cancer during active treatment	3	GYNAECA	1/6/2012	7/6/2012	2010	2012	Exercise compared with usual care on HRQoL and HRQoL domains for people with cancer during active treatment	people who are undergoing active treatment for cancer	Varied	exercise interventions (varied)	usual care	Overall QoL change score	12 weeks	806	11	very low	Overall QoL follow-up values	12 months	1166	20	very low	Overall anxiety follow-up values	12 month	1010	12	very low	Overall anxiety follow-up values	6 months	286	3	low	Overall depression	12 weeks	1250	15	very low	Overall depression	6 months	452	4	low	Overall fatigue change score	12 weeks	971	12	very low	Overall fatigue follow-up values
CD008481	10.1002/14651858.CD008481.pub2	Continuous versus intermittent infusions of antibiotics for the treatment of severe acute infections	3	INJ	13/9/2012	13/9/2012	2010	2013	Continuous versus Intermittent Antibiotic Infusions for Treatment of Severe Bacterial Infections	Adults with Severe Bacterial Infections	Hospital	Continuous Antibiotic Infusions	Intermittent Antibiotic Infusions	All-cause mortality	NA	1241	19	moderate	Infection recurrence	NA	398	8	low	Clinical cure	NA	975	15	low	Super-infection	NA	813	12	low	Serious adverse events	NA	871	10	low	Withdrawal due to adverse events	NA	871	10	low	Adverse events	NA	575	5	very low
CD008497	10.1002/14651858.CD008497.pub2	Deep brain and cortical stimulation for epilepsy	2	EPILEPSY	6/8/2013	6/8/2013	2010	2014	Anterior thalamic nucleus stimulation for refractory epilepsy	adults with IQ > 70 with refractory focal epilepsy	epilepsy centers in the United States	anterior thalamic nucleus stimulation	sham stimulation	Seizure freedom	3 month	109	1	moderate	Responder rate	3 month	109	1	moderate	Seizure frequency reduction (%)	3 month	109	1	high	Adverse events	NA	109	1	moderate	Neuropsychological outcome	3 month	100	1	moderate	Quality of life(QOLIE-31)	3 month	105	1	high
CD008500	10.1002/14651858.CD008500.pub2	Primary prophylaxis for venous thromboembolism in ambulatory cancer patients receiving chemotherapy	2	PVD	3/5/2011	3/5/2011	2010	NA	Low molecular weight heparin (LMWH) compared with placebo or no LMWH for primary thromboprophylaxis in ambulatory cancer patients receiving chemotherapy	ambulatory cancer patients receiving chemotherapy	outpatients	LMWH	placebo or no LMWH	Symptomatic VTE	NA	3246	6	moderate	Major bleeding	NA	3984	9	low	Symptomatic PE	NA	2712	5	low	1-year mortality	1 year	2268	7	High
CD008507	10.1002/14651858.CD008507.pub2	Respiratory muscle training for cervical spinal cord injury	4	INJ	28/6/2013	8/6/2013	2010	2013	Respiratory muscle training compared with control for cervical spinal cord injury	cervical spinal cord injury	hospital and community based settings	RMT	Control	Dyspnoea Borg scale, modified Borg scale, and visual analogue scale	6-8 weeks	58	3	low	Vital capacity	6-12 weeks	108	4	low	Maximum inspiratory pressure	6-12 weeks	147	8	low	Maximum expiratory pressure	6-12 weeks	151	6	low	Forced expiratory volume in 1 second	6-12 weeks	97	4	low	Quality of life	6-12 weeks	78	4	low	Respiratory complications	8 weeks	14	1	high
CD008521	10.1002/14651858.CD008521.pub2	Vaccines for preventing rotavirus diarrhoea: vaccines in use	4.2	INFECTN	10/5/2012	10/5/2012	2000	2010	RV1 compared to placebo for preventing rotavirus diarrhoea in low-mortality countries	children	low-mortality countries (WHO strata A & B)	RV1	placebo	Severe rotavirus diarrhoea	1 year	40631	6	high	Severe rotavirus diarrhoea	2 years	32854	8	high	Severe episodes of all-cause diarrhoea	1 year	17867	1	moderate	Severe episodes of all-cause diarrhoea	2 years	39091	2	moderate	All-cause death	2 months to 2 years	93321	18	low	All serious adverse events	2 months to 2 years	91957	20	moderate	Serious adverse events: intussusceptio	2 months to 2 years	91382	11	low
CD008554	10.1002/14651858.CD008554.pub2	Repetitive transcranial magnetic stimulation for the treatment of amyotrophic lateral sclerosis or motor neuron disease	3	NEUROMUSC	30/7/2012	30/7/2012	2010	2011	rTMS compared to sham rTMS for the treatment of amyotrophic lateral sclerosis or motor neuron disease	patients with the treatment of amyotrophic lateral sclerosis or motor neuron disease	hospitals	rTMS	Sham rTMS	Changes to the ALSFRS-R scores	12 months	12	1	low	Changes to the MMT	12 months	12	1	low	Changes to FSS	12 months	NA	NA	No detailed data on the changes to FSS were available in the included studies at this time point.	Adverse events leading to cessation of treatment	NA	NA	NA	The rTMS was reported to be well tolerated and produced no adverse events in 3 studies.
CD008566	10.1002/14651858.CD008566.pub2	Continuous renal replacement therapy (CRRT) for rhabdomyolysis	2	RENAL	24/1/2014	6/1/2014	2010	2014	Continuous replacement therapy (CRRT) compared with conventional therapy for rhabdomyolysis	patients with rhabdomyolysis	Hospital	CCRT	Conventional therapy	All-cause mortality	NA	43	1	low	Length of hospital stay	NA	101	3	low	Serum myoglobin	4 days	36	1	low	Serum myoglobin	8 days	36	1	low	Serum myoglobin	10 days	22	1	low	Serum creatinine	4 days	36	1	low	Serum creatinine	8 days	36	1	low	Serum creatinine
CD008605	10.1002/14651858.CD008605	Cabergoline for preventing ovarian hyperstimulation syndrome	2.3	MENSTR	2/9/2011	2/9/2011	2010	NA	Cabergoline for preventing ovarian hyperstimulation syndrome	Women of reproductive age undergoing any assisted reproductive technology (ART) therapy	NA	Cabergoline	Control (placebo or no treatment)	Incidence of OHSS	NA	230	2	low	Incidence of severe OHSS	NA	230	2	low	Incidence of moderate OHSS	NA	230	2	low	Clinical pregnancy rate	NA	230	2	low	Miscarriage rate	NA	136	1	low	Side effects	NA	67	1	low
CD008618	10.1002/14651858.CD008618	Exercise for improving outcomes after osteoporotic vertebral fracture	2	MUSKEL	25/5/2012	29/5/2012	2010	NA	Exercise for improving outcomes after osteoporotic vertebral fracture	Individuals with osteoporotic vertebral fracture	outpatient	Exercise	No treatment	Fractures	NA	NA	NA	No studies examined fracture as an outcome.	Adverse events	NA	369	5	very low	Falls	NA	NA	NA	No studies examined fracture as an outcome.	Pain	4 to 24 weeks	289	4	very low	Physical Function: Mobility Timed Up and Go	4 to 52 weeks	113	3	very low	Physical Function: Mobility Walking speed	12 weeks	89	1	very low	Quality of life QUALEFFO-41, OQLQ	12 to 52 weeks	183	3	very low
CD008642	10.1002/14651858.CD008642	Chinese herbal medicine for atopic eczema	2	SKIN	11/9/2012	11/9/2012	2010	NA	Chinese herbal medicine for atopic eczema	Participants with atopic eczema	Hospital outpatients	Chinese herbal medicine	Placebo	Total effectiveness rate - Clinician's rating	2 to 4 weeks	85	2	low	Itching VAS	4 to 12 weeks	94	2	low	Overall severity score - clinician's rating	2 to 16 weeks	239	4	very low	QuOL - Adverse events	2 to 16 weeks	85	1	moderate	Adverse events - Participant's report	2 to 16 weeks	129	2	low
CD008652	10.1002/14651858.CD008652	Pharmacotherapy for hyperuricemia in hypertensive patients	2	HTN	27/10/2012	2/10/2012	2010	NA	Allopurinol compared with placebo for hypertension in adolescents	Adolescents (11 - 17 years) newly diagnosed stage I primary hypertension and with SUA > 6mg/d	Outpatients treated at the Pediatric Hypertension Clinic, Texas Children’s Hospital, Houston, USA	Allopurinol	Placebo	Change in systolic casual blood pressure	NA	30	1	low	Change in diastolic casual blood pressure	NA	30	1	low	Change in systolic ambulatory blood pressure	NA	30	1	low	Change in diastolic ambulatory blood pressure	NA	30	1	low
CD008704	10.1002/14651858.CD008704	'Third wave' cognitive and behavioural therapies versus other psychological therapies for depression	3	DEPRESSN	1/2/2013	1/2/2013	2010	NA	Mindfulness-based 'third wave' cognitive and behavioural therapies compared with other psychological therapies for depression	individuals with depression	primary, secondary and community care	mindfulness-based 'third wave' cognitive and behavioural therapies	other psychological therapies	Clinical non-response at post-treatment	NA	144	3	very low	Clinical non-response at follow-up: ACT vs other psychological therapies	2 months	56	2	very low	Treatment acceptability at post-treatment	NA	144	3	very low	Treatment acceptability at follow-up: ACT versus other psychological therapies Dropout rates	2 months	56	2	very low	Non-remission at post-treatment	NA	88	1	very low	Depression levels at post-treatment (HAM-D)	NA	113	3	very low	Depression levels at follow-up: ACT vs other psychological therapies	2 months	49	2	very low
CD008705	10.1002/14651858.CD008705	'Third wave' cognitive and behavioural therapies versus treatment as usual for depression	3.2	DEPRESSN	1/2/2013	1/2/2013	2010	NA	Third wave CBT versus TAU for depression	depression	primary, secondary and community care	third wave CBT	TAU	Clinical non-response at post-treatment	post-treatment	170	3	very low	Treatment acceptability (dropout)	post-treatment	224	4	very low	Clinical non-remission at post-treatment	post-treatment	140	2	very low	Depression levels	post-treatment	211	4	very low	Anxiety levels at post-treatment—behavioural activation vs TAU	NA	30	1	very low	Social adjustment levels at post-treatment— behavioural activation vs TAU	NA	38	1	very low
CD008817	10.1002/14651858.CD008817	Tacrolimus versus cyclosporin as primary immunosuppression for lung transplant recipients	2.3	RENAL	10/4/2013	10/4/2013	2010	NA	Tacrolimus compared to cyclosporin for lung transplant recipients	Lung transplant recipients	NA	Tacrolimus	Cyclosporin	Mortality Mortality at latest follow-up	2,2 - 3 years	413	3	low	Acute rejection The number of patients who experienced at least one episode of rejection	3 years	323	2	low	Bronchiolitis obliterans syndrome The number of patients diagnosed with the bronchiolitis obliterans syndrome	2,2 to 3 years	4313	3	moderate	Infection The number of overall infections per 100 patient days	mean 1.4 years	74	1	low	Treatment withdrawal	2.2 to 3 years	413	3	low	Arterial hypertension	2.2 to 3 years	164	2	low	Diabetes mellitus	2.2 to 3 years	164	2	low
CD008829	10.1002/14651858.CD008829.pub2	Flossing for the management of periodontal diseases and dental caries in adults	3	ORAL	28/10/2011	17/10/2011	2010	2011	Flossing plus toothbrushing for periodontal disease and dental caries	NA	everyday self-care	flossing plus toothbrushing	toothbrushing	Gingivitis Scale from: 0 to 3	1 month	489	7	very low	Interproximal caries	NA	NA	NA	No included study assessed caries as an outcome	Harms and adverse effects	NA	NA	5	Adverse effects were assessed in five studies, but they used different outcome measures, so meta-analysis was not appropriate	Plaque Scale from: 0 to 5	29 days	416	5	very low	Calculus	NA	NA	NA	No included study assessed caries as an outcome	Clinical attachment loss	NA	NA	NA	No included study assessed caries as an outcome	Quality of life	NA	NA	NA	No included study assessed caries as an outcome
CD008851	10.1002/14651858.CD008851	Agomelatine versus other antidepressive agents for major depression	2	DEPRESSN	1/7/2013	1/7/2013	2010	NA	Agomelatine compared to SSRI for major depression	patients with major depression	inpatients and outpatients	agomelatine	SSRI	Response rates Number of participants showing a reduction of at least 50% on the Hamilton Depression Rating Scale for Depression, the Montgomery-Asberg Depression Rating Scale or any other depression scale	6 to 12 weeks	3826	10	very low	Remission rates The number of participants who achieved remission as defined by: a score of 7 or less on the 17-item Hamilton Depression Rating Scale; 10 or less on the Montgomery-Asberg Depression Rating Scale; 'not ill or borderline mentally ill' on the Clinical Global Impression - Severity; or any other equivalent value on a depression scale defined by the authors	6 to 12 weeks	3826	10	very low	Total drop outs Total number of participants who dropped out during the trial as a proportion of the total number of randomised participants	6 to 12 weeks	3826	10	very low	Drop out due to inefficacy Number of participants who dropped out due to inefficacy during the trial, as a proportion of the total number of randomised participants	6 to 12 weeks	3377	9	very low	Drop outs due to side effects Number of participants who dropped out due to side effects during the trial, as a proportion of the total number of randomised participants	6 to 12 weeks	3377	9	very low	Total number of participants with side effects Total number of participants experiencing at least one side effect	6 to 12 weeks	2490	6	very low
CD008873	10.1002/14651858.CD008873.pub2	Vitamin D supplementation for women during pregnancy	3	PREG	16/12/2011	31/12/2011	2010	2012	Vitamin D alone versus no treatment/placebo (no vitamins or minerals)	pregnant women	all settings	supplementation with vitamin D alone	placebo/no intervention (no vitamins or minerals)	Pre-eclampsia	NA	NA	NA	No trial assessed this outcome	Gestational diabetes	NA	NA	NA	No trial assessed this outcome	Maternal vitamin D status at term (25-hydroxyvitamin D in nmol/L)	NA	414	4	low	Preterm birth	NA	NA	NA	No trial assessed this outcome	Low birthweight	NA	463	3	low
CD008893	10.1002/14651858.CD008893	Effect of cocoa on blood pressure	3.1	HTN	12/4/2012	24/4/2012	2010	NA	Flavanol-rich cocoa products for blood pressure	adults with or without hypertension	primary health care practice, community	flavanol-rich cocoa products	control	Systolic blood pressure clinical digital sphygmomanometer	mean 5.1 weeks	856	20	low	Diastolic blood pressure clinical digital sphygmomanometer	mean 5.1 weeks	824	19	low
CD008907	10.1002/14651858.CD008907	Eslicarbazepine acetate add-on for drug-resistant partial epilepsy	2.3	EPILEPSY	3/11/2011	3/11/2011	2010	NA	Eslicarbazepine acetate compared to placebo for drug-resistant partial epilepsy	patients with drug-resistant partial epilepsy	NA	eslicarbazepine acetate	Placebo	People who had 50% reduction in seizures patient diaries	12 to 18 weeks	1146	4	high	Treatment withdrawal (any reason) clinical observation	12 to 18 weeks	1146	4	low	Treatment withdrawal(adverse effect) Clinical oberservation	12 to 18 weeks	1146	4	low	Seizure free Patient diary	12 to 18 weeks	1146	4	low	dizziness Patient reports and Clinical observation	12 to 18 weeks	1146	4	moderate	nausea Patient reports and Clinical observation	12 to 18 weeks	744	3	low	diplopia Patient reports and Clinical observation	12 to 18 weeks	1049	3	low
CD008945	10.1002/14651858.CD008945.pub2	Antioxidants for pain in chronic pancreatitis	2	UPPERGI	16/10/2012	16/10/2012	2011	2014	Antioxidant versus control intervention for pain in chronic pancreatitis	patients with pain in chronic pancreatitis		antioxidant	control intervention	Pain visual analogue score Scale from 0 to 10	NA	129	4	moderate	Pain-free participants	NA	264	3	low	Adverse effects—parallel trials	NA	404	8	moderate
CD008955	10.1002/14651858.CD008955	Interferon alpha for the adjuvant treatment of cutaneous melanoma	2.2	SKIN	22/8/2012	22/8/2012	2011	NA	Interferon alpha compared with treatment other than interferon (including observation) for the adjuvant treatment of melanoma	High risk melanoma participants	adjuvant	interferon alpha	observation, treatments other than interferon, or both	First recurrence	NA	10345	17	High	Death	NA	9927	15	High
CD008969	10.1002/14651858.CD008969	Brief school-based interventions and behavioural outcomes for substance-using adolescents	2	ADDICTN	20/11/2012	20/11/2012	2011	NA	Brief intervention compared to information provision for substance-using adolescents	Substance-using adolescents	High schools or further education training colleges	Brief intervention	Information provision	General substance use outcomes	1-12 months	732	3	moderate	Alcohol frequency	1-12 months	527	2	moderate	Alcohol quantity	1-12 months	527	2	moderate	Tobacco frequency	6 month	326	1	moderate	Cannabis quantity	6 month	326	1	moderate	Cannabis frequency	6 to 12 weeks	531	2	moderate	All behavioural outcomes	NA	531	2	low
CD008986	10.1002/14651858.CD008986.pub2	Medication review in hospitalised patients to reduce morbidity and mortality	3	EPOC	10/8/2011	10/8/2011	2011	2013	Medication review compared with standard care for hospitalised adult patients	Hospitalised adult patients	hospital	medication review	Standard care	Mortality	1 year	1002	4	low	Hospital readmission (all-cause)	1 year	956	4	low	Hospital Emergency Department contacts (all-cause)	1 year	574	3	moderate
CD008998	10.1002/14651858.CD008998.pub2	Rapid diagnostic tests versus clinical diagnosis for managing people with fever in malaria endemic settings	3	INFECTN	10/1/2014	10/1/2014	2011	2014	RDT diagnosis versus clinical diagnosis for managing patients with fever in malaria endemic settings	People with fever	Malaria endemic settings	Algorithms that include malaria RDTs	Algorithms based on clinical symptoms and signs only	Patients still unwell at day 4 to 7	4 to 7 days	6990	5	low	Patients prescribed antimalarials	NA	17287	7	moderate	Patients prescribed antibiotics	NA	13573	5	very low	Patients with microscopically confirmed malaria not receiving antimalarials	NA	1280	1	low
CD009012	10.1002/14651858.CD009012	Optimal timing for antiretroviral therapy initiation in patients with HIV infection and concurrent cryptococcal meningitis	2	HIV	29/1/2013	17/1/2013	2011	NA	Early ART initiation versus delayed ART initiation for antiretroviral therapy initiation in patients with HIV infection and concurrent cryptococcal meningitis	patients with antiretroviral therapy initiation in patients with HIV infection and concurrent cryptococcal meningitis	South Africa, USA, Puerto Rico, Zimbabwe	Early ART	Delayed ART	Death	NA	89	2	low	AIDS progression	NA	89	2	very low
CD009029	10.1002/14651858.CD009029	Vaccines for preventing enterotoxigenic Escherichia coli (ETEC) diarrhoea	2.2	INFECTN	30/3/2012	7/3/2012	2011	NA	Cholera WC-rCTB vaccine for preventing enterotoxigenic E. coli (ETEC) diarrhoea	People travelling from non-endemic settings	Endemic settings	Cholera killed whole cells plus recombinant B-subunit vaccine (WC-rCTB Cholera)	usual care	ETEC diarrhoea	NA	502	1	low	Severe ETEC diarrhoea	NA	NA	NA	No trial reported that outcome	All-cause diarrhoea	NA	502	1	low	Adverse events	NA	502	1	NA
CD009045	10.1002/14651858.CD009045	Bendamustine for patients with indolent B cell lymphoid malignancies including chronic lymphocytic leukaemia	2	HAEMATOL	30/5/2012	30/5/2012	2011	NA	Bendamustine compared with other therapy for B cell lymphoid malignancy	patients with indolent B cell lymphoid malignancy	NA	bendamustine	any treatment other than bendamustine (comparator intervention)	Overall survival	35 to 44 months	481	2	moderate	All-cause mortality	28 to 44 months	1202	4	moderate
CD009052	10.1002/14651858.CD009052.pub2	Methods to decrease blood loss and transfusion requirements for liver transplantation	3	LIVER	4/9/2011	4/9/2011	2011	2011	Intervention versus control for liver transplantation (mortality, primary graft non-function, and retransplantation)	Patients with liver transplantation	Transplantation center	Aprotinin	Control	Mortality	60 days	280	3	very low	Primary graft non-function	NA	217	2	very low	Retransplantation	NA	217	2	very low
CD009085	10.1002/14651858.CD009085.pub2	Intermittent iron supplementation for improving nutrition and development in children under 12 years of age	5	BEHAV	23/10/2011	24/10/2011	2011	2011	Intermittent use of iron supplements versus placebo or no intervention in children younger than 12 years of age	children under 12 years of age	community settings	intermittent supplementation with iron alone or with other nutrients	placebo or no intervention	Anaemia (haemoglobin below a cut-off defined by trialists, taking into account the age and altitude)	NA	1824	10	Moderate	Haemoglobin (g/L)	NA	3032	19	low	Iron deficiency (using ferritin concentrations)	NA	431	3	very low	Iron status (ferritin (μg/L)	NA	550	5	low	Iron deficiency anaemia	NA	NA	NA	None of the trials reported on this outcome	All-cause mortality	NA	NA	NA	None of the trials reported on this outcome
CD009096	10.1002/14651858.CD009096.pub2	Angiotensin converting enzyme (ACE) inhibitors versus angiotensin receptor blockers for primary hypertension	4	HTN	15/7/2014	15/7/2014	2011	2014	All angiotensin converting enzyme (ACE) inhibitors versus all angiotensin receptor blockers (ARBs) for primary hypertension	people with primary hypertension	multicenter, outpatient	ARBs	ACE inhibitors	Total mortality	mean 4,3 years	10248	3	moderate	Total cardiovascular events	mean 4,5 years	5499	3	low	Withdrawal due to adverse effects	mean 4.1 years	10963	8	high
CD009098	10.1002/14651858.CD009098	High versus low positive end-expiratory pressure (PEEP) levels for mechanically ventilated adult patients with acute lung injury and acute respiratory distress syndrome	3	ANAESTH	6/5/2013	6/5/2013	2011	NA	High versus low levels of PEEP for mechanically ventilated adult patients with acute lung injury and acute respiratory distress syndrome	participants mechanically ventilated, adult participants with acute lung injury and acute respiratory distress syndrome.	Critical care	high levels of PEEP	low levels of PEEP	Mortality before hospital discharge	NA	2229	3	high	Oxygen efficiency (PaO2/FIO2)	1 day	2337	5	moderate	Oxygen efficiency (PaO2/FIO2)	3 days	2059	5	moderate	Oxygen efficiency (PaO2/FIO2)	7 days	1379	4	moderate	Barotrauma	NA	2504	6	high	Ventilator-free days (only means)	NA	644	2	moderate
CD009110	10.1002/14651858.CD009110.pub2	Alginate dressings for healing diabetic foot ulcers	3	WOUNDS	11/4/2013	11/4/2013	2011	2012	Alginate dressing compared to basic wound contact dressing for healing diabetic foot ulcers	Patients diabetic foot ulcers	Any	Alginate dressing	basic wound contact dressing	Number of ulcers healed	NA	114	2	low	HRQoL	NA	0	0	Not measured	Adverse events	NA	0	0	number of events were extremely small
CD009120	10.1002/14651858.CD009120.pub2	Angiotensin-converting enzyme inhibitors and angiotensin receptor blockers for preserving residual kidney function in peritoneal dialysis patients	2.21	RENAL	15/5/2014	1/5/2014	2011	2014	Angiotensin receptor blockers (ARBs) versus conventional therapy for preserving residual kidney function in peritoneal dialysis patien	patients receiving PD	outpatient	ARB	Conventional therapy	Residual kidney function	3 months	44	1	moderate	Residual kidney function	6 months	44	1	moderate	Residual kidney function	≥ 12 months	110	3	moderate	Residual kidney function	12 months	44	1	moderate	Residual kidney function	24 months	66	2	moderate	Urinary protein excretion	NA	66	2	low	Kt/V	NA	76	2	moderate	Weekly creatinine clearance
CD009126	10.1002/14651858.CD009126.pub2	Efficacy and experiences of telephone counselling for informal carers of people with dementia	2	DEMENTIA	25/2/2013	25/2/2013	2011	2014	Telephone counselling for informal carers of people with dementia	informal carers of people with dementia	NA	telephone counselling	Usual care	Depressive symptoms	NA	163	3	moderate	Burden	NA	165	4	moderate	Support	NA	67	2	Low
CD009131	10.1002/14651858.CD009131.pub2	Neuropsychological rehabilitation for multiple sclerosis	3	MS	28/5/2013	28/5/2013	2011	2011	Cognitive training versus any control for multiple sclerosis	patients with multiple sclerosis	Out patients	cognitive training versus any control	Control	Attention	NA	573	5	low	Information processing speed	NA	176	4	very low	Memory span	NA	150	2	low	Working memory	NA	288	3	very low	Immediate verbal memory	NA	360	4	low	Executive functions	NA	112	2	very low	Depression	NA	196	5	very low
CD009145	10.1002/14651858.CD009145	Bezafibrate for primary biliary cirrhosis	2.9	LIVER	1/12/2011	4/12/2011	2011	NA	Bezafibrate compared with no intervention for primary biliary cirrhosis	patients with primary biliary cirrhosis	Outpatients	bezafibrate.	No intervention	All-cause mortality	NA	60	3	very low	Liver morbidity	NA	60	3	very low	Adverse events	NA	60	3	very low	Serum alkaline phosphatases	NA	79	4	low	Serum bilirubin	NA	34	2	very low
CD009157	10.1002/14651858.CD009157.pub2	Tiotropium versus long-acting beta-agonists for stable chronic obstructive pulmonary disease	4	AIRWAYS	15/2/2012	15/2/2012	2011	2012	Tiotropium versus long-acting beta-agonists for stable chronic obstructive pulmonary disease	patients with stable chronic obstructive pulmonary disease and > 10 pack years smoking history	community	tiotropium	LABA	Quality of life (SGRQ)	3 to 12 months	4935	4	NA	Patients with 1 or more exacerbations	3 to 12 months	12123	6	moderate	Mortality (all-cause)	3 to 12 months	12123	6	very low	Cost-effectiveness	1 to 5 years	12123	6	Low
CD009179	10.1002/14651858.CD009179	Opioids for acute pancreatitis pain	2	UPPERGI	21/6/2013	21/6/2013	2011	NA	Morphine compared to metamizole for acute pancreatitis pain	participants with acute pancreatitis pain	hospital	Morphine	Metamizole	Improvements in pain intensity as defined by the trialist (primary outcome)	2 days	16	1	low
CD009224	10.1002/14651858.CD009224.pub2	Phototherapy for treating pressure ulcers	2	WOUNDS	9/1/2014	7/1/2014	2011	2014	Phototherapy versus control for treating pressure ulcers	patients being treated for pressure ulcers	hospitals, nursing homes, outpatient settings	phototherapy (UV)	control	Time to complete healing (weeks) (UV vs control) Scale from: 0 to complete healing	NA	32	2	very low
CD009231	10.1002/14651858.CD009231	Hospital at home: home-based end of life care	2.2	EPOC	31/3/2011	31/3/2011	NA	2011	combination of services which could include routine (not specialised) home care, acute inpatient care, primary care services and hospice care	Patients with a terminal illness	Norway, UK, USA	home-based end of life care	combination of services which could include routine (not specialised) home care, acute inpatient care, primary care services and hospice care	Dying at home	6 to 24 month	652	3	high	Admission to hospital	6 to 24 month	823	4	moderate	Patient satisfaction	1 to 6 month	199	2	low	Carer burden	6 month	155	2	low
CD009235	10.1002/14651858.CD009235.pub3	Automated versus non-automated weaning for reducing the duration of mechanical ventilation for critically ill adults and children	6	ANAESTH	30/9/2013	30/9/2013	2011	2013	Automated compared with non-automated weaning for critically ill adults and children	critically ill adults and children requiring weaning from mechanical ventilation	intensive care units	automated closed loop control of weaning	clinician-led protocolized or non-protocolized usual weaning practices	Total duration of weaning defined as study randomization to successful extubation (hours)	NA	1246	16	low	Total duration of ventilation defined as intubation or commencement of ventilation in ICU to successful extubation (hours)	NA	1248	14	high	ICU length of stay (days)	NA	1339	13	moderate	Hospital length of stay (days)	NA	749	7	high	Mortality (ICU, hospital) (days)	NA	1128	12	high	Reintubation rate	NA	1081	13	high
CD009266	10.1002/14651858.CD009266.pub2	Non-steroidal antiandrogen monotherapy compared with luteinising hormone–releasing hormone agonists or surgical castration monotherapy for advanced prostate cancer	2	PROSTATE	23/12/2013	23/12/2013	2011	2014	Non-steroidal antiandrogen monotherapy versus LHRH agonists or surgical castration monotherapy for advanced prostate cancer	men with advanced prostate cancer	multi-centre (9 studies) and single-centre studies (2 studies) on outpatients	non-steroidal antiandrogen monotherapy	LHRH agonists or surgical castration monotherapy	Overall survival	1 to 6.3 years	2712	6	moderate	Clinical progression	70 weeks	2373	6	moderate	Treatment failure	70 weeks	1845	5	moderate	Breat pain	1 to 6.3 years	2670	8	moderate	Gynaecomastia	1 to 6.3 years	2774	9	moderate	Hot flushes	1 to 6.3 years	2774	9	moderate
CD009285	10.1002/14651858.CD009285.pub3	Tiotropium versus placebo for chronic obstructive pulmonary disease	5	AIRWAYS	9/2/2012	9/2/2012	2011	2012	Tiotropium versus placebo for chronic obstructive pulmonary disease	people with COPD who have smoked for ≥ 10 pack-years	community	tiotropium	placebo	Quality of life (SGRQ) Scale 0 to 100, where 100 represents worst possible health status and 0 indicates best possible health status	3 to 48 months	13034	9	high	Number of patients with a clinically significant improvement (≥ 4 units) in quality of life (SGRQ)	3 to 48 months	11672	9	high	Number of patients with a clinically significant worsening (≥ 4 units) in quality of life (SGRQ)	3 to 48 months	11672	9	high	Number of patients with one or more exacerbations	3 to 48 months	23309	22	high	Number of patients with one or more exacerbations requiring hospitalisation	3 to 48 months	22852	21	moderate	Number of patients with one or more hospitalisations for any cause	3 to 48 months	20963	19	moderate	Mortality	3 to 48 months	23309	22	moderate
CD009296	10.1002/14651858.CD009296	Nurse versus physician-led care for the management of asthma	2.3	AIRWAYS	30/8/2012	30/8/2012	2011	NA	Nurse-led versus physician-led care for the management of asthma	the management of asthma	Primary care and hospital	Nurse led	physician led	Frequency of exacerbations	NA	NA	NA	Different definitions used for exacerbation between studies	Asthma severity and symptoms	NA	NA	1	Only 1 study reported this outcome	Healthcare costs, direct and indirect	NA	NA	1	Only 1 study reported this outcome	Quality of life at 12 months Different self-report questionnaires. Scale from: -1 to 1	12 months	380	3	moderate	Hospital admissions Number of people having 1 or more hospital admission	NA	447	4	moderate
CD009331	10.1002/14651858.CD009331.pub2	Passive movements for the treatment and prevention of contractures	3	INJ	21/11/2013	21/11/2013	2011	2013	Short-term effects on spasticity, pain and joint mobility	patients with or at risk of contractures	nursing home or community	PMs	Non PMs	Spasticity Tallied Modified Ashworth Scale	1 day	121	2	very low	Pain Pain Assessment Checklist for Seniors With Limited Ability to Communicate Scale from: 0 to 24	1 day	101	1	very low	Joint mobility Ankle dorsiflexion range of motion. Scale from 0 to 120	1 day	40	1	very low
CD009333	10.1002/14651858.CD009333.pub2	Interferons-beta versus glatiramer acetate for relapsing-remitting multiple sclerosis	2	MS	2/11/2013	29/11/2013	2011	2014	interferons compared with glatiramer acetate for participants with relapsing-remitting multiple sclerosis	patients with relapsing-remitting multiple sclerosis	secondary care	interferons	glatiramer acetate	Number of participants with relapse	24 months	2184	3	Moderate	Number of participants with confirmed progression	24 months	2169	3	Moderate	Number of participants who dropped out for AEs	24 months	2685	3	low	Mean number of active T2 lesions	24 months	1790	3	low	Mean number of new enhancing lesions	24 months	1734	3	moderate	Mean change in total T2-hyperintense lesion load	24 months	1608	3	moderate	Mean change in total T1-hypointense lesion load	24 months	1602	3	moderate
CD009355	10.1002/14651858.CD009355	Role of chemotherapy additional to high-dose methotrexate for primary central nervous system lymphoma (PCNSL)	2	HAEMATOL	31/5/2012	31/5/2012	2011	NA	Cytarabine plus high-dose methotrexate versus high-dose methotrexate alone in patients with primary CNS lymphoma	patients with primary CNS lymphoma	NA	high-dose methotrexate plus cytarabine	high-dose methotrexate alone	Mortality	median 3 years	79	1	moderate	Progression/relapse	median 3 years	79	1	moderate	Treatment-related mortality	median 3 years	79	1	moderate	Serious adverse events	NA	NA	NA	Adverse events were not classified as serious but as grade 3 to 4 adverse events	Infections (grade 3 to 4)	median 3 years	79	1	moderate
CD009362	10.1002/14651858.CD009362	Dressings and topical agents for preventing pressure ulcers	2	WOUNDS	1/2/2013	1/2/2013	2011	NA	Topical agent versus placebo combined studies for preventing pressure ulcers	Patients at risk of developing pressure ulcers	hospitals	Topical agent	Placebo	Pressure ulcer incidence	3 to 24 weeks	940	5	very low
CD009363	10.1002/14651858.CD009363.pub2	Surgical versus conservative interventions for treating fractures of the middle third of the clavicle	3	MUSKINJ	10/3/2013	10/3/2013	2011	2013	Surgical versus conservative interventions for treating fractures of the middle third of the clavicle	Patients with fracture of the middle third of the clavicle	Hospital	Surgery	Conservative	Function (overall)	12 months	429	7	low	Treatment failure(indication for non-routine secondary surgery)	12 months	437	5	low	Pain Visual analog scale Scale 0-10O points (lower scores indicate less pain)	12 months	51	1	low	Cosmetic result - total of cosmetic problems	12 months	437	7	very low	Infection and/or dehiscence	12 months	218	3	low	Hardware irritation requiring removal	12 months	329	5	low	Quality of life	NA	NA	NA	Not measured
CD009377	10.1002/14651858.CD009377	Haloperidol for psychosis-induced aggression or agitation (rapid tranquillisation)	2.3	SCHIZ	1/6/2011	1/6/2011	2011	NA	HALOPERIDOL compared with PLACEBO/NIL for psychosis-induced aggression or agitation	patients with psychosis-induced aggression or agitation	NA	HALOPERIDOL	PLACEBO/NIL	Tranquilisation or asleep	2 hours	220	2	very low	Repeated need for tranquillisation	24 hours	660	4	low	Specific behaviour - threat or injury to self or others average change score (ABS, high = worse)	2 hours	474	3	very low	Global outcome - not any improvement	NA	40	1	low	Adverse effects: Specific - dystonia during	24 hours	207	2	very low	Economic outcomes	NA	NA	NA	No trial reported this outcome
CD009378	10.1002/14651858.CD009378	Primary school-based behavioural interventions for preventing caries	2.3	ORAL	18/10/2012	18/10/2012	2011	NA	Behavioural intervention compared with control for prevention of caries in children	Children aged 4 to 12 years	Primary school	Behavioural intervention (both oral hygiene and dietary components)	No intervention or delayed intervention	Caries - DMFS (prevented fraction (PF))	15 months	60	1	low	Plaque indices	3 to 15 months	827	3	low
CD009379	10.1002/14651858.CD009379.pub2	Amniotic membrane transplantation for acute ocular burns	3	EYES	11/6/2012	11/6/2012	2011	2012	AMT during acute phase of moderate ocular burns	patients with moderate acute ocular burns	ophthalmic hospital	AMT and medical therapy	medical therapy alone	Epithelial defect on day 21 post-injury Image analysis of digital photographs	6 - 24 month	36	1	low	Visual acuity at final follow-up LogMAR. Scale from: 0 to 3	6 - 24 month	36	1	low
CD009411	10.1002/14651858.CD009411	High-dose chemotherapy followed by autologous stem cell transplantation for patients with relapsed/refractory Hodgkin lymphoma	2	HAEMATOL	1/3/2013	24/3/2013	2011	NA	High-dose chemotherapy followed by autologous stem cell transplantation for patients with relapsed/relapsed Hodgkin lymphoma	Patients with refractory/relapsed Hodgkin lymphoma	NA	High-dose chemotherapy followed by autologous stem cell transplantation	NA	Mortality	3 years	157	2	moderate	Relapse or death	3 years	157	2	moderate	Treatment-related mortality - overall analysis	3 years	157	2	moderate	Adverse events	NA	100	1	Only 1 trial reported this outcome, therefore not assessable	Quality of life	NA	NA	NA	Neither study provided data with regard to this outcome
CD009413	10.1002/14651858.CD009413.pub2	Horticultural therapy for schizophrenia	3	SCHIZ	3/9/2013	9/9/2013	2011	2014	Horticultural therapy plus standard care compared with standard care alone for schizophrenia	patients with schizophrenia	New Life Farm (NLF) in Hong Kong	Horticultural therapy plus standard care	standard care alone	Well-being and quality of life Personal Wellbeing Index (PWI-C) . Scale from: 0 to 77 (low = poor)	NA	22	1	Very low	Clinical global response	NA	NA	NA	Not reported	General functioning	NA	NA	NA	Not reported	Physical fitness	NA	NA	NA	Not reported	Satisfaction with treatment Leaving the study early	NA	24	1	very low	Adverse effect	NA	NA	NA	No data available - not reported	Mental state and behaviour (DASS21. Scale from: 0 to 84 (high = poor))	NA	22	1	very low
CD009427	10.1002/14651858.CD009427	Sildenafil citrate for erectile dysfunction in patients with multiple sclerosis	2	MS	7/12/2011	10/12/2011	2011	NA	Sildenafil versus placebo for erectile dysfunction in patients with multiple sclerosis	patients with erectile dysfunction in patients with multiple sclerosis	NA	Sildenafil	Placebo	International Index of Erectile Function questionnaire 3	4-12 weeks	420	2	NA	nternational Index of Erectile Function questionnaire 4	4-12 weeks	420	2	NA	Sexual Encounter Profile questions 2	4 weeks	184	1	low	Sexual Encounter Profile questions 3	NA	187	1	low	Global Assessment Question	4-12 weeks	406	2	moderate
CD009437	10.1002/14651858.CD009437	Integrated disease management interventions for patients with chronic obstructive pulmonary disease	2	AIRWAYS	12/4/2012	12/4/2012	2011	NA	Integrated disease management compared to control for patients with chronic obstructive pulmonary disease	patients with chronic obstructive pulmonary disease	primary, secondary and tertiary care	integrated disease management	control	Quality of life measured on the SGRQ (St George's Respiratory Questionnaire) total score. Scale from: 0 to 100. Lower score indicates	3 to 12 months	1425	13	high	Quality of life measured on the CRQ dyspnoea domain Scale from: 0 to 7. Higher score indicates improvement	3 to 12 months	160	4	moderate	Functional exercise capacity 6-minute walking distance (6MWD)	3 to 12 months	838	14	moderate	Respiratory-related hospital admissions	3 to 12 months	1470	7	high	Hospital days per patient (all causes)	3 to 12 months	741	6	high
CD009446	10.1002/14651858.CD009446.pub2	Topical anti-inflammatory agents for seborrhoeic dermatitis of the face or scalp	2.2	SKIN	18/9/2013	18/9/2013	2011	2014	Calcineurin inhibitor compared with steroid for seborrhoeic dermatitis of the scalp or face	people with seborrhoeic dermatitis	community setting implied from context but not stated	steroid	calcineurin inhibitor	Total clearance (at 4 weeks or less) Investigator's assessment	≦ 2 weeks	60	2	low
CD009481	10.1002/14651858.CD009481	Narrow-band ultraviolet B phototherapy versus broad-band ultraviolet B or psoralen-ultraviolet A photochemotherapy for psoriasis	2	SKIN	8/8/2013	8/8/2013	2011	NA	NB-UVB compared with oral PUVA for chronic plaque psoriasis	People with chronic plaque psoriasis	NA	NB-UVB	ORAL PUVA	Participant-rated global improvement	NA	NA	NA	No included RCT addressed this outcome	Percentage of participants reaching PASI 75	NA	51	1	low	Withdrawal due to side-effects	NA	247	3	low	Clearance rate	NA	247	3	The results of 3 small RCTs are contradictory. Because of the significant statistical heterogeneity, the data were not pooled
CD009518	10.1002/14651858.CD009518	Isoflavones for hypercholesterolaemia in adults	2	ENDOC	30/9/2012	30/9/2012	2011	NA	Isoflavones for hypercholesterolaemia in adults	postmenopausal women with hypercholesterolaemia	outpatients or not specified	isoflavones or soy protein-containing isoflavones	placebo or soy protein	Cardiovascular events	NA	NA	NA	Not investigated	Death from any cause	NA	NA	NA	Not investigated	Health-related quality of life	NA	NA	NA	Not investigated	Adverse events	3 to 6 months	208	5	low	Low-density lipoprotein (LDL) cholesterol	3 to 6 months	132	3	very low	Costs	NA	NA	NA	Not investigated
CD009531	10.1002/14651858.CD009531	Collaborative care approaches for people with severe mental illness	2	SCHIZ	10/9/2013	18/9/2013	2012	NA	Collaborative care approaches for people with severe mental illness	patients with severe mental illness	living in the community	Collaborative care (as defined by the trialists)	Standard care	Psychiatric admissions - number of participants admitted to hospital	2 years	306	1	low	Other non psychiatric admissions - Number of participants admitted to hospital	2 years	306	1	low	Death - Number of participants that died from suicide	36 month	330	1	very low	Death - Number of participants that died from natural causes	36 month	330	1	low	Quality of life - Average endpoint in mental health component (SF-36)	36 month	306	1	low	Mental state- general	NA	NA	NA	not measured	Social functioning - general	NA	NA	NA	not measured
CD009537	10.1002/14651858.CD009537	Interventions for preventing delirium in older people in institutional long-term care	2.7	DEMENTIA	21/4/2013	21/4/2013	2012	NA	Single-component medication monitoring and adjustment intervention versus control for preventing delirium in older people in institutional long term care	People at risk of delirium in institutional long term care	Long term care institutions	Single-component medication monitoring and adjustment intervention	Control	Incidence of delirium 1 NH CAM	12 month	7311	1	Moderate	Unplanned hospitalisation 1 Admissions to hospital	12 months	7599	1	moderate	Mortality	12 months	9412	1	moderate	Falls	12 months	2275	1	moderate
CD009552	10.1002/14651858.CD009552	Tiotropium versus ipratropium bromide for chronic obstructive pulmonary disease	2	AIRWAYS	25/11/2012	25/11/2012	2012	NA	Tiotropium versus ipratropium for chronic obstructive pulmonary disease	chronic obstructive pulmonary disease (COPD). Participants in included studies had an average baseline FEV1 of around 40% predicted and are regarded as having moderate to severe COPD	Community	tiotropium	ipratropium	Change in baseline trough FEV	12 weeks	1073	2	moderate	All-cause serious adverse events	12 weeks to 12 months	1073	2	high	Hospital admissions (all-cause)	12 weeks	538	1	moderate	Mortality (all-cause)	12 weeks to 12 months	1073	2	moderate	Quality of life (measured with the SGRQ). The SGRQ scale runs from 0 to 100 and lower on the scale indicates a better quality of life.	12 months	535	1	moderate	Patients with one or more exacerbations	12 weeks to 12 months	1073	2	high	Withdrawals	12 weeks to 12 months	1073	2	high
CD009560	10.1002/14651858.CD009560	Chinese herbal medicines for hypertriglyceridaemia	2.7	ENDOC	11/5/2012	11/5/2012	2012	NA	Traditional Chinese herbal medicines compared with western medicine for hypertriglyceridaemia	participants with hypertriglyceridaemia	not always specified	traditional Chinese herbal medicines	benzbromarone, gemfibrozil, fenofibrate	Death from any cause	NA	NA	NA	Not investigated	Cardiovascular or cerebrovascular events	NA	NA	NA	Not investigated	Adverse events	4 to 6 weeks	0	3	No serious adverse events were reported in the three included studies	Health-related quality of life	NA	NA	NA	Not investigated	Costs	NA	NA	NA	Not investigated	Serum triglyceride concentrations (mmol/L)	4 to 6 weeks	60	1	very low
CD009581	10.1002/14651858.CD009581.pub2	Xiongshao for restenosis after percutaneous coronary intervention in patients with coronary heart disease	3	VASC	15/8/2012	15/8/2012	2012	2013	Xiongshao capsule (XSC) plus conventional western medicine (CWM) versus conventional western medicine (CWM) for restenosis after percutaneous coronary intervention in patients with coronary heart disease	patients with restenosis after percutaneous coronary intervention in coronary heart disease	hospitals	Xiongshao capsule (XSC) plus conventional western medicine (CWM)	Conventional western medicine (CWM)	All-cause death	NA	NA	NA	No trial assessed this outcome	Cardiac mortality	6-24 months	190	2	moderate	Serious adverse events	6 months	108	1	high	Restenosis Coronary angiography	6 months	190	2	high	Recurrence angina pectoris Treadmill exercise test	6-24 months	190	2	moderate	Health-related quality of life	NA	NA	NA	No trial assessed this outcome
CD009633	10.1002/14651858.CD009633	Clonidine premedication for postoperative analgesia in children	2	ANAESTH	21/12/2012	21/12/2012	2012	NA	Clonidine compared to placebo or no treatment for postoperative analgesia in children	patients with postoperative pain	paediatric surgery	clonidine high dose clonidine	placebo or no treatment	Number requiring additional analgesia at any time postoperatively - high dose clonidine	NA	205	3	moderate	Postoperative pain score - high dose clonidine	NA	145	2	moderate
CD009646	10.1002/14651858.CD009646.pub2	Creatine for Parkinson's disease	2	MOVEMENT	10/11/2013	10/11/2013	2012	2014	Creatine versus placebo for Parkinson's disease	people with Parkinson's disease	University of Munich and University of Rochester	Creatine	Placebo	UPDRS motor score	1 to 2 years	194	2	low	UPDRS ADL score	1 to 2 years	194	2	low
CD009648	10.1002/14651858.CD009648	CHIVA method for the treatment of chronic venous insufficiency	2	PVD	22/12/2012	6/12/2012	2012	NA	CHIVA compared with stripping for varicose veins	adults with varicose veins	Hospital	CHIVA	stripping	Recurrence of varicose veins	60 month to 10 years	721	3	moderate	Side effects - bruises	60 months	501	1	moderate	Side effects - limb infection	60 month	501	1	moderate	Side effects - superficial vein thrombosis	60 month to 5 years	601	2	low	Side effects - nerve damage	60 month to 5 years	601	2	moderate
CD009662	10.1002/14651858.CD009662	Guidewire-assisted cannulation of the common bile duct for the prevention of post-endoscopic retrograde cholangiopancreatography (ERCP) pancreatitis	2.4	UPPERGI	1/2/2012	1/2/2012	2012	NA	Guidewire-assisted cannulation compared to contrast-assisted cannulation, main analysis for the prevention of post-endoscopic retrograde cholangiopancreatography (ERCP) pancreatitis	patients undergoing diagnostic or therapeutic ERCP	Hospital	Guidewire-assisted cannulation	Contrast-assisted cannulation, Main analysis	Post-ERCP pancreatitis (ITT)	NA	3459	12	moderate
CD009667	10.1002/14651858.CD009667.pub2	Accommodative intraocular lens versus standard monofocal intraocular lens implantation in cataract surgery	2	EYES	10/10/2013	10/10/2013	2012	2014	Accommodative intraocular lens compared with monofocal intraocular lens in cataract surger	Participants over age of 21 years undergoing cataract surgery	Ophthalmology centres performing cataract surgery	Accommodative intraocular lens (IOL) implantatio	Monofocal IOL implantation	Distance-corrected near visual acuity [Jaeger units]	6 months	106 (136 eyes including 60 eyes pair-matched)	2	moderate	Distance-corrected near visual acuity [Jaeger units and logMAR units]	12 months or more	111 (131 eyes including 40 eyes pair-matched)	3	low 2	Corrected distant visual acuity [standard deviations]	6 month	106 (136 eyes including 60 eyes pair-matched)	2	low	Corrected distant visual acuity [logMAR units]	12 months or more	100 (60 eyes pair-matched)	2	low	Reading speed [words per minute]	NA	40	1	low 3	Spectacle independence	NA	40	1	very low 4	Reported complications (Laser capsulotomies for posterior capsule opacification (PCO))	NA	60 (80 eyes including 20 eyes pair-matched)	2	low
CD009670	10.1002/14651858.CD009670.pub2	Behavioural interventions as adjuncts to pharmacotherapy for smoking cessation	3	TOBACCO	6/7/2012	6/7/2012	2012	2012	Behavioural interventions as adjuncts to pharmacotherapy for smoking cessation	People using smoking cessation pharmacotherapy	Health care and community settings	Behavioural interventions as adjuncts to pharmacotherapy	No intervention	Smoking cessation at longest follow-up	6 to 24 month	15506	38	High
CD009695	10.1002/14651858.CD009695	Efficacy of psychostimulant drugs for amphetamine abuse or dependence	2	ADDICTN	1/8/2013	6/8/2013	2012	NA	Psychostimulants for amphetamine abuse or dependence	Amphetamine abuse or dependence	Outpatients	Psychostimulants	NA	Amphetamine use (UA) Negative urinalyses across the study	8 - 12 weeks	473	7	very low	Sustained abstinence Negative urinalyses for at least 3 consecutive weeks	8-12 weeks	559	6	very low	Retention to treatment Number of participants who competed treatment	8-20 weeks	791	11	low
CD009700	10.1002/14651858.CD009700.pub2	Deep anterior lamellar keratoplasty versus penetrating keratoplasty for treating keratoconus	2	EYES	31/10/2013	31/10/2013	2012	2014	Deep anterior lamellar keratoplasty (DALK) compared with penetrating keratoplasty for keratoconus	Patients with keratoconus undergoing corneal grafting	Hospital	Deep anterior lamellar keratoplasty (DALK)	Penetrating keratoplasty	Postoperative BCVA (3 months) (LogMAR)	3 month	NA	NA	No usable data were available on this measure in either of the identified studies	Postoperative functional BCVA achieved (3 months)	3 month	NA	NA	No usable data were available on this measure in either of the identified studies	Postoperative BCVA (12 months) (LogMAR)	12 month	31	1	very low	Postoperative BCVA (post-suture removal, varied follow-up times) (LogMAR)	3 month	77	1	very low	Postoperative functional BCVA achieved (post-suture removal, varied follow-up times) Functional BCVA = vision of 0.30 LogMAR or better	3 month	77	1	very low	Presence of at least one rejection episode	Post-suture removal	111	2	moderate	Failed graft	Including cases where the DALK or PK procedure was unable to be successfully completed as outlined in the methodology for the study	111	2	NA
CD009748	10.1002/14651858.CD009748	Motivational interviewing for improving outcomes in youth living with HIV	3.5	HIV	6/6/2012	29/6/2012	2012	NA	Motivational interviewing versus control for Improving outcomes in youth living with HIV	patients with Improving outcomes in youth living with HIV	USA	Motivational interviewing	Control	Adherence	NA	NA	NA	Not measured	Mortality	NA	NA	NA	Not measured	Quality of life	NA	NA	NA	Not measured	Log 10 Viral load	6 months	157	1	moderate	Retention in care Number attending last follow-up visit	15 months	188	1	moderate	Drug abuse Self reported use of marijuana	15 months	143	1	moderate	Alcohol abuse	15 months	143	1	moderate
CD009756	10.1002/14651858.CD009756	Mobile phone text messaging for promoting adherence to antiretroviral therapy in patients with HIV infection	2	HIV	8/2/2012	1/2/2012	NA	2012	Mobile phone text messages compared to standard care for promoting adherence to antiretroviral therapy in patients with HIV infection	Patients with HIV infection, on ART	Kenya	Mobile phone text messages	standard care	Viral load suppression	52 weeks	538	1	high	ART adherence at 48-52 weeks: Text messages vs. standard care (overall)	48 to 52 weeks	966	2	high
CD009760	10.1002/14651858.CD009760	Transcranial direct current stimulation (tDCS) for improving aphasia in patients after stroke	2	STROKE	3/5/2013	11/5/2013	2012	NA	tDCS (A-tDCS or C-tDCS or dual-tDCS) alone or tDCS plus SLT or any other approach for improving aphasia compared with S-tDCS alone or sham tDCS plus SLT or any other approach for improving aphasia or no intervention for treating aphasia after stroke	people (18+ years) with aphasia after stroke	rehabilitation	A-tDCS or C-tDCS or dual-tDCS	S-tDCS or any other approach for improving aphasia or no intervention	Language impairment: accuracy of naming until end of intervention phase (relative change in standard units) Rule of thumb for interpretation: 0.2 represents a small effect, 0.5 a moderate effect, and 0.8 a large effect	NA	54	5	moderate
CD009776	10.1002/14651858.CD009776.pub2	Pharmacological interventions for sleepiness and sleep disturbances caused by shift work	2	OCCHEALTH	19/9/2013	19/9/2013	2012	2014	Melatonin versus placebo for sleep disturbances caused by shift work	patients with sleep disturbances caused by shift work	work setting	Melatonin	Placebo	Total sleep time, next day Diaries and actigraphy. Scale from: 120 to 600.	NA	263	7	low	Total sleep time, next night Diaries and actigraphy. Scale from: 120 to 800.	NA	234	3	low	Sleep onset latency, next day Diaries and actigraphy. Scale from: 0 to 120.	NA	74	5	low	Sleepiness during the night shift KSS Scale from: 1 to 9.	NA	34	1	low
CD009780	10.1002/14651858.CD009780	Implementation of treatment guidelines for specialist mental health care	2	SCHIZ	10/7/2012	10/7/2012	2012	NA	Active education + Support for implementation compared with Routine care or Passive dissemination for participants with schizophrenia and related psychosis	participants with schizophrenia and related psychosis	specialist mental health care	Active education + Support for implementation	Routine care or Passive dissemination	Polypharmacy at follow-up	NA	310	2	very low	Not screened for cardiovascular risk factors	NA	38	1	very low	Global state—PANSS total score	NA	59	1	very low	Satisfaction with care—ZUF8	NA	46	1	very low	Lack of treatment adherence—design effect corrected	NA	52	1	very low	Drug attitude—DAI	NA	32	1	very low	Quality of life	NA	NA	NA	No trial reported this outcome
CD009834	10.1002/14651858.CD009834.pub2	Antibiotics for persistent cough or wheeze following acute bronchiolitis in children	3	AIRWAYS	10/10/2012	10/10/2012	2012	2012	Antibiotics compared with placebo or no treatment for persistent respiratory symptoms following acute bronchiolitis	children < 24 months with ongoing symptoms (cough/wheeze) post-acute bronchiolitis	post-acute bronchiolitis phase > 14 days	antibiotics	placebo or no treatment	Proportion of participants who were not cured at follow-up	NA	30	1	low	Proportion of participants who were readmitted within 6 months	NA	21	1	low	Adverse events	NA	30	1	NA
CD009857	10.1002/14651858.CD009857	Interdental brushing for the prevention and control of periodontal diseases and dental caries in adults	2	ORAL	7/3/2013	7/3/2013	2012	NA	Interdental brushing for periodontal diseases and dental caries in adults	Adults, 16 years and older	Everyday self care	Interdental brushing plus toothbrushing	Flossing plus toothbrushing	Gingivitis Scale from: 0 to 4	1 month	390	7	low	Periodontitis	NA	NA	NA	No trial reported this outcome	Plaque Scale from: 0 to 5	1 month	326	7	very low	Interproximal caries	NA	NA	NA	No trial reported this outcome	Harms and adverse outcomes	NA	NA	2	2 studies reported adverse outcomes in terms of problems with the use of the assigned interdental cleaning aids. We were unable to pool data	Bad breath	NA	NA	NA	No trial reported this outcome	Quality of life	NA	NA	NA	No trial reported this outcome
CD009868	10.1002/14651858.CD009868.pub2	Fixed-dose combination therapy for the prevention of cardiovascular disease	2	VASC	19/7/2013	19/7/2013	2012	2014	Fixed-dose combination therapy for the prevention of cardiovascular disease (CVD)	Adults older than 18 years, with no restriction regarding presence of CVD; participants generally had elevated risk of CVD (as estimated by the presence of at least one abnormal cardiovascular risk factor) without prevalent CVD (two studies included > 10% of participants with prior CVD)	Outpatient	Fixed-dose combination therapy of varying drug combinations ranging from two to five drugs	Usual care, placebo, or single drug therapy from alternate drug class	All-cause mortality	NA	3465	2	low	CVD event	NA	2479	2	low	Any adverse event	6 weeks to 15 month	4864	4	low	Systolic blood pressure	NA	5787	9	moderate	Diastolic blood pressure	NA	5787	9	moderate	Total cholesterol	NA	5569	9	Low	LDL cholesterol	NA	5365	8	Moderate	Discontinuation for any reason
CD009899	10.1002/14651858.CD009899	Exercise and mobilisation interventions for carpal tunnel syndrome	1	NEUROMUSC	10/1/2012	10/1/2012	NA	NA	Neurodynamic mobilisation compared with no treatment for carpal tunnel syndrome	People with carpal tunnel syndrome on a waiting list for carpal tunnel release	Switzerland	Neurodynamic mobilisation for three weeks	No treatment	Short-term overall improvement	3 month	14	1	very low	adverse events	NA	14	1	very low	Short-term improvement in CTS symptoms (VAS pain)		14	1	very low	Short-term improvement in functional ability or health-related quality of life (hand function)	3 month	12	1	very low	Short-term improvement in neurophysiologic parameters	3 month	NA	NA	not measured	Long-term improvement in CTS symptoms	3 month	NA	NA	not measured	Long-term improvement in functional ability or health-related quality of life	3 month	NA	NA	not measured	Need for surgery
CD009907	10.1002/14651858.CD009907.pub2	Foam dressings for venous leg ulcers	3	WOUNDS	25/10/2012	25/10/2012	2012	2013	polyurethane foam dressing compared to hydrocellular foam dressing for venous leg ulceration	patients with venous leg ulceration	All settings.	polyurethane foam dressing	hydrocellular foam dressing	Time to healing	24 weeks	156	1	low	Proportion of participants with healed ulcers	8 weeks	118	1	low	Proportion of participants with healed ulcers	16 weeks	18	1	low	Proportion of participants with healed ulcers	24 weeks	156	1	low	Mean change in wound size, with adjustment for baseline size	NA	NA	NA	Outcome not reported	Proportion of participants experiencing adverse events	24 weeks	156	1	low	Health-related quality of life	NA	NA	NA	Outcome not reported
CD009960	10.1002/14651858.CD009960.pub2	Information and communication technology based prompting for treatment compliance for people with serious mental illness	2.2	SCHIZ	18/10/2012	9/10/2012	2012	2014	INFORMATION AND COMMUNICATION TECHNOLOGY (ICT) FOR PROMPTING/SUPPORT + STANDARD CARE compared with STANDARD CARE for treatment compliance for people with serious mental illness	Patients with treatment compliance for people with serious mental illness	Mental health outpatient care	ICT FOR PROMPTING / SUPPORT + STANDARD CARE	STANDARD CARE	Compliance with medication: Would stop taking medication Morisky Green Adherence Questionnaire (MAQ)	6 month	320	1	Moderate	Service utilisation	NA	NA	NA	No trial reported this outcome	Adverse effects/events	NA	NA	NA	No trial reported this outcome	Mental state: Average change in specific symptom scores: depressive scores degree of change	6 month	251	1	low	Acceptability (of intervention): Leaving the studies early – any reason	NA	347	2	low	Quality of life: Average change Euroquol 5D, visual analogue scale	6 month	251	1	moderate	Costs	NA	NA	NA	No trial reported this outcome
CD009984	10.1002/14651858.CD009984.pub2	Psychological interventions for acute pain after open heart surgery	2	SYMPT	17/9/2013	17/9/2013	2012	2014	Psychological interventions compared with control conditions for acute pain after open heart surgery	Adults undergoing open heart surgery	inpatient, surgical care	psychological intervention	control condition (either standard care or attention)	Pain intensity measured with continuous scales: medium-term various self-report scales	24 hours postoperatively to discharg	413	4	moderate	Pain intensity measured with continuous scales: long-term	after discharge up to 4 weeks after discharge	280	3	low	Mental distress: medium-term	1 day postoperatively to discharge	1144	12	low	Mental distress: long-term	after discharge up to 24 months after discharge	1320	11	low	Mobility: medium-term Jenkins Activity Checklist, Sickness Impact Profile, Integrated Motor Activity Monito	2 postoperative days to discharge	444	3	low	Mobility: long-term Jenkins Activity Checklist, Sickness Impact Profile, Nottingam Health Profile	discharge up to 24 weeks after discharge	423	4	low
CD009991	10.1002/14651858.CD009991.pub2	Preventive interventions for postnatal psychosis	3	SCHIZ	13/11/2012	26/11/2012	2012	2013	Preventive interventions compared to no preventive interventions for women with or at risk of postnatal psychosis	Women at risk of postnatal psychosis	Anywhere	Preventive interventions for prevention of postnatal psychosis	No preventive interventions for prevention of postnatal psychosis	Recurrence of postnatal psychosis	NA	0	0	0	Suicide	NA	0	0	0	Infanticide	NA	0	0	0	Service utilisation outcomes - e.g. admitted to hospital	NA	0	0	0	Adverse effects/events	NA	0	0	0
CD010003	10.1002/14651858.CD010003	Splinting for carpal tunnel syndrome	1	NEUROMUSC	10/1/2012	10/1/2012	NA	NA	Splint versus no treatment for carpal tunnel syndrome	People with carpal tunnel syndrome	Referred for possible carpal tunnel syndrome to EMG laboratory	Splint	No treatment	Short-term overall improvement	3 months or less	80	1	low	Adverse effects (difficulty falling asleep)	NA	80	1	low	Short-term improvement in CTS symptoms (Levine questionnaire) (3 months or less) Scale: 0 to 5	3 month or less	80	1	low	Short-term improvement in functional status (Levine questionnaire) (3 months or less)	3 months or less	80	1	low	Short-term improvement in distal motor latency (ms) (3 months or less)	3 months or less	80	1	low	Short-term improvement in sensory nerve conduction velocity (m/s) (3 months or less)	3 months or less	80	1	low	Short-term improvement in sensory nerve action potential (µV) (3 months or less)	3 months or less	80	1	low
CD010026	10.1002/14651858.CD010026.pub2	Mannitol versus hypertonic saline for brain relaxation in patients undergoing craniotomy	3	ANAESTH	4/10/2013	4/10/2013	2012	2014	Mannitol versus hypertonic saline for brain relaxation in patients undergoing craniotomy	patients with brain relaxation undergoing craniotomy	Surgery	mannitol	hypertonic saline	Inadequate brain relaxation 3- or 4-point scales	NA	387	3	low
CD010039	10.1002/14651858.CD010039.pub2	Lifestyle interventions for chronic gout	3.2	MUSKEL	5/4/2013	5/4/2013	2012	2013	Skim milk enriched with GMP/G600 compared to skim milk & lactose powder for chronic gout	patients with chronic gout	outpatient, community	Skim milk enriched with GMP/G600	skim milk & lactose powder	Acute gout attack frequency participant self-report using gout flare diary	3 months	120	1	low	Participant withdrawals due to adverse events participant and study investigator reported	3 months	120	1	low	Joint pain reduction 10-point Likert scale (0 is no pain)	3 months	120	1	low	Tophus regression -	NA	NA	NA	Not measured	Physical function HAQ-II. Scale from: 0 to 3; 0 is minimal loss of function.	3 months	120	1	low	Serum urate normalisation	NA	NA	NA	Not measured	Serious adverse events participant and study investigator reported	3 month	120	1	low
CD010052	10.1002/14651858.CD010052.pub2	Time course for blood pressure lowering of dihydropyridine calcium channel blockers	2	HTN	11/7/2013	28/7/2013	2012	2014	Dihydropyridine calcium channel blockers compared with placebo for hypertension	adults with primary hypertension	outpatient	dihydropyridine calcium channel blockers (CCB) at maximum doses	placebo	Variation in the decrease in 24-hour ambulatory hourly systolic blood pressure	3 - 12 weeks	2768	16	moderate	Variation in the decrease in 24-hour ambulatory hourly diastolic blood pressure	3 - 12 weeks	2768	16	moderate
CD010063	10.1002/14651858.CD010063	Chromium picolinate supplementation for overweight or obese adults	2	ENDOC	15/12/2012	15/12/2012	2012	NA	Chromium picolinate supplementation for overweight or obese adults	overweight or obese adults	community volunteers and outpatients	chromium picolinate	placebo	Health-related quality of life	NA	NA	NA	Not investigated	Adverse events	8 weeks to 6 month	189	3	low	Death from any cause	NA	NA	NA	Not investigated	Morbidity	NA	NA	NA	Not investigated	Weight loss [kg]	12 to 16 weeks	392	6	low	Socioeconomic effects	NA	NA	NA	Not investigated
CD010115	10.1002/14651858.CD010115.pub2	Inhaled steroids and risk of pneumonia for chronic obstructive pulmonary disease	3	AIRWAYS	5/9/2013	5/9/2013	2012	2014	Fluticasone for chronic obstructive pulmonary disease	patients with chronic obstructive pulmonary disease	community	fluticasone (alone or with LABA co-intervention)	placebo or LABA monotherapy (dependent upon whether fluticasone was given with LABA in the intervention group)	Non-fatal, serious adverse pneumonia events (requiring hospital admission)	18 months	19504	17	high	Mortality, all-cause	19 months	20861	22	high	Mortality, due to pneumonia	18 months	19532	18	moderate	Non-fatal, serious adverse events (all)	19 months	20391	19	high	All pneumonia events	22 months	15377	11	moderate	Withdrawals	18 months	21243	26	High
CD010125	10.1002/14651858.CD010125.pub2	Aminoadamantanes for chronic hepatitis C	2	LIVER	30/3/2014	1/3/2014	2012	2014	Aminoadamantanes compared with placebo or no intervention for hepatitis C	patients with chronic hepatitis C	mainly outpatients in tertiary and teaching hospitals	aminoadamantanes	placebo or no intervention	All-cause mortality or liver-related morbidity	12 to 30 month	4617	32	very low	Adverse events	12 to 30 month	5646	35	moderate	Failure of end of treatment virological response Absence of clearance of HCV RNA from the blood at end of treatment	6 to 12 month	4861	30	moderate	Failure of sustained virological response Absence of clearance of HCV RNA from the blood 6 months after treatmen	12 to 30 month	5582	35	moderate	Quality of life	12 to 30 month	1181	6	very low	Failure of normalisation of ALT at end of treatment	6 to 12 month	2241	19	low	Failure of normalisation of ALT at end of follow-up	12 to 30 month	3744	21	low
CD010149	10.1002/14651858.CD010149.pub2	Endovascular versus open repair of asymptomatic popliteal artery aneurysm	2	PVD	13/6/2014	13/6/2014	2012	2014	Endovascular treatment compared with surgical treatment for asymptomatic popliteal artery aneurysm	Patients older than 50 years with asymptomatic popliteal artery aneurysm	Non-emergency	Endovascular	Surgical	Primary patency rate	4 years	30	1	moderate	Assisted patency	4 years	30	1	moderate	Hospital stay	NA	30	1	moderate	Operating time	NA	30	1	moderate
CD010151	10.1002/14651858.CD010151	Amplification with hearing aids for patients with tinnitus and co-existing hearing loss	2	ENT	19/8/2013	19/8/2013	2012	NA	Hearing aids compared to sound generator for patients with tinnitus and co-existing hearing loss	patients with tinnitus and co-existing hearing loss	audiology	hearing aids	sound generators	Tinnitus severity or handicap Measured by Tinnitus Handicap Inventory (scale range from 0 to 100)	12 month	91	1	moderate	Tinnitus sound quality (loudness) Measured with a visual analogue scale (scale range from 0 to 10)	NA	91	1	low	Generalised anxiety	NA	0	0	not measured	Generalised depression	NA	0	0	not measured	Quality of life	NA	0	0	not measured	Coping (style)	NA	0	0	not measured	Neurophysiology changes	NA	0	0	not measured	Adverse events of hearing aid fitting and use
CD010155	10.1002/14651858.CD010155	Low-molecular-weight heparins for managing vaso-occlusive crises in people with sickle cell disease	3	CF	5/6/2013	6/6/2013	2012	NA	Tinzaparin compared to placebo for people with sickle cell disease	people with sickle cell disease	hospitals	tinzaparin	placebo	pain intensity Numerical pain scale	7 days	253	1	low	Pain duration (1 to 7)	7 days	253	1	moderate	requirement for opiate treatment	7 days	253	1	low	number of serious complications of SCD	NA	NA	NA	not reported	number of other sickle-related events	NA	NA	NA	not reported	quality of life (e.g. absence from school, lost time at work, mobility) as assessed by any validated questionnaire, either generic or SCD specific	NA	NA	NA	not reported	hospitalisation (number and duration) Scale from 0 to 12.	7 days	253	1	low	participant satisfaction with the medication assessed by any appropriate and validated questionnaire (either generic or SCD specific
CD010167	10.1002/14651858.CD010167	Regular (ICSI) versus ultra-high magnification (IMSI) sperm selection for assisted reproduction	2.2	MENSTR	8/5/2013	8/5/2013	2012	NA	Regular (ICSI) compared with ultra-high magnification (IMSI) for assisted reproduction	couples undergoing assisted reproduction techniques	NA	sperm selection under ultra-high magnification (IMSI)	sperm selection under regular magnification (ICSI)	Live birth per allocated couple	NA	168	1	low	Clinical pregnancy per allocated couple	NA	2014	9	very low	Miscarriage per clinical pregnancy	NA	552	6	very low	Congenital abnormalities per clinical pregnancy	NA	NA	NA	No evidence.
CD010177	10.1002/14651858.CD010177	Long-acting beta2-agonists for chronic obstructive pulmonary disease	2	AIRWAYS	12/6/2013	12/6/2013	2012	NA	Long-acting beta2-agonists compared with placebo for chronic obstructive pulmonary disease	people with chronic obstructive pulmonary disease	Community	long-acting beta2-agonists	placebo	Quality of life1 St George's Respiratory Questionnaire (SGRQ); lower scores are better	16 months	11397	17	moderate	Severe exacerbations (hospitalisations)	7 months	2859	7	moderate	Moderate exacerbations (course of antibiotics or oral steroids)	8 months	3375	7	moderate	Severe/moderate exacerbations (hospitalisation or course of medication or ER visit)	8 months	3968	7	moderate	Mortality (all cause)	8 months	14079	23	moderate	Participants with one or more serious adverse event (non-fatal)1	15 months	12446	20	moderate	Predose FEV (ml)	7 months	6125	14	low
CD010252	10.1002/14651858.CD010252.pub2	Antibody induction versus corticosteroid induction for liver transplant recipients	2.4	LIVER	31/1/2014	30/1/2014	2012	2014	T-cell antibody induction compared with corticosteroid induction for liver transplant recipients	liver transplant recipients.	hospital.	T-cell specific antibody induction	corticosteroid induction	Mortality	3 to 36 months	1589	10	low	Graft loss	3 to 36 months	1589	10	low	Acute rejection	3 to 36 months	1589	10	low	Infection	3 to 36 months	1164	5	low	Cytomegalovirus infection	3 to 36 months	1164	5	low	Hepatitis C recurrence	3 to 36 months	522	6	low	Malignancy	3 to 36 months	1210	6	low	Diabetes mellitus onset
CD010253	10.1002/14651858.CD010253.pub2	Antibody induction versus placebo, no induction, or another type of antibody induction for liver transplant recipients	3	LIVER	30/1/2014	30/1/2014	2012	2014	T-cell antibody induction compared to placebo/no intervention for liver transplant recipients	liver transplant recipients	hospital	T-cell antibody induction	placebo or no intervention	Mortality	3-60 months	1853	16	low	Graft loss including death	3-60 months	1749	14	low	Acute rejection	3-60 months	1918	16	moderate
CD010257	10.1002/14651858.CD010257	Antibiotics for exacerbations of chronic obstructive pulmonary disease	1.2	AIRWAYS	13/9/2012	13/9/2012	NA	NA	Antibiotics for exacerbations of chronic obstructive pulmonary disease	patients with exacerbations of chronic obstructive pulmonary disease	outpatient and inpatient	antibiotic	placebo	Treatment failure	4 weeks	1636	12	moderate	All-cause mortality	NA	624	5	low	Adverse events - diarrhoea	NA	689	3	high	Adverse events - overall (adverse events not separated)	NA	1243	5	Moderate
CD010287	10.1002/14651858.CD010287.pub2	Aromatase inhibitors for subfertile women with polycystic ovary syndrome	4	MENSTR	24/10/2013	24/10/2013	2012	2014	Aromatase inhibitors compared to clomiphene citrate with or without adjuncts for subfertile women with polycystic ovary syndrome	Subfertile women with polycystic ovary syndrome	NA	Aromatase inhibitors	Clomiphene citrate (with or without adjuncts in one or both arms) followed by timed intercourse	Live birth rate	NA	1783	9	low	Ovarian hyperstimulation syndrome rate	NA	2179	9	moderate	Clinical pregnancy rate	NA	2816	15	low	Miscarriage rate per woman randomised	NA	2385	12	moderate	Miscarriage rate per pregnancy	NA	696	12	moderate	Multiple pregnancy rate	NA	2385	11	moderate
CD010292	10.1002/14651858.CD010292	Serotonin and noradrenaline reuptake inhibitors (SNRIs) for fibromyalgia syndrome	3	MUSKEL	27/12/2012	11/12/2012	NA	2013	Serotonin and noradrenaline reuptake inhibitors (SNRI) versus placebo for fibromyalgia syndrome (FMS) - results at final treatment	Participants with FMS	Study centres in North America and Europe	SNRI	Placebo	Pain (0-100 scale) Higher scores indicate higher pain levels	NA	6038	10	high	50% pain reduction	NA	5994	10	high	Fatigue (20-100 scale) Higher scores indicate higher fatigue levels	NA	5656	9	high	Sleep problems (0-100 scale) Higher scores indicate higher sleep problem levels	NA	4081	6	low	Disease-related quality of life (0-100 scale) Higher scores indicate higher burden of disease (lower quality of life)	NA	5987	10	high	Withdrawal due to adverse events	NA	6179	10	high	Serious adverse events	NA	5845	9	moderate
CD010312	10.1002/14651858.CD010312.pub2	Prostaglandins for management of retained placenta	2	PREG	1/12/2013	1/12/2013	2013	2014	prostaglandins for retained placenta	women with retained placenta	all care setting	prostaglandins	Control	Manual removal of placenta Manual removal after intervention	30-45 minutes	244	3	very low	Severe postpartum haemorrhage Objectively or subjectively measured after intervention/Estimated blood loss in ML.	30-45 minutes	194	2	very low	Blood transfusion Blood transfusion during puerperium	1 to 8 weeks	244	3	very low	Mean blood loss Objectively or subjectively measured after intervention/Mean blood loss in ML.	30 to 45 minutes	244	3	very low	Mean time from injection to placenta removal Mean time from injection to placenta removal.	30 to 45 minutes	99	1	very low	Maternal pain between injection and discharge from labour ward	1 to 24 hours	124	2	very low	Nausea between injection and discharge from labour ward Nausea between injection and discharge from labour ward	1 to 24 hours	124	2	very low
CD010326	10.1002/14651858.CD010326	Early versus delayed laparoscopic cholecystectomy for acute gallstone pancreatitis	2	UPPERGI	22/1/2013	22/1/2013	2013	NA	Early versus delayed laparoscopic cholecystectomy for mild acute pancreatitis	people with mild acute gallstone pancreatitis	secondary or tertiary care	early laparoscopic cholecystectomy (within 3 days)	delayed laparoscopic cholecystectomy (beyond 3 days)	Serious adverse events	NA	50	1	very low	Hospital stay	NA	49	1	low
CD010342	10.1002/14651858.CD010342.pub2	Interventions to improve hearing aid use in adult auditory rehabilitation	2	ENT	6/11/2013	6/11/2013	2013	2014	Self management support interventions for adults with hearing loss who use hearing aids	adults with hearing loss who use hearing aids	outpatient clinic	self management support interventions	NA	Adherence	NA	NA	NA	No studies identified	Quality of life Validated self report measures. WHODAS 2.0 scale from: 0 to 100	Up to 12 month	35	1	very low	Adverse effects	NA	NA	NA	No studies identified	Daily hours of hearing aid use	NA	NA	NA	Two studies reported daily hours of hearing aid use but we were unable to combine these in a meta-analysis	Self reported hearing handicap Validated self report measure: HHIE (Ventry 1982) scale from 0 to 100	12 months	87	2	very low	Hearing aid benefit	NA	NA	NA	No studies identified	Communication Validated self report measure: verbal subscale of the CPHI	12 months	52	1	very low
CD010352	10.1002/14651858.CD010352	Ciclesonide versus other inhaled corticosteroids for chronic asthma in children	1	AIRWAYS	7/11/2012	7/11/2012	NA	NA	Ciclesonide versus budesonide (dose ratio 1:2) for chronic asthma in children	patients with chronic asthma in children	all settings	ciclesonide	budesonide (dose ratio 1:2)	Asthma symptom score (scale 0 to 4)	12 weeks	1024	2	low	Patients with exacerbations Number of patients with exacerbations	12 weeks	1024	2	very low	Adverse events Number of patients with adverse events	12 weeks	1024	2	low
CD010365	10.1002/14651858.CD010365	Continuous versus interrupted skin sutures for non-obstetric surgery	2	WOUNDS	28/8/2013	28/8/2013	2013	NA	Continuous skin sutures compared to interrupted skin sutures for non-obstetric surgery	participants with non-obstetric surgery	secondary	continuous skin sutures	interrupted skin sutures	Superficial surgical site infection	NA	602	4	very low	Superficial wound dehiscence	NA	625	4	low	Hospital stay	NA	105	1	very low
CD010395	10.1002/14651858.CD010395	Remote and web 2.0 interventions for promoting physical activity	2	VASC	9/10/2012	9/10/2012	2013	NA	Remote and web 2.0 versus control for promoting physical activity	patients with promoting physical activity	NA	Remote and web 2.0	Control	Cardio-respiratory fitness	12 months	444	2	high	Self-reported physical activity questionnaire - dichotomous outcomes	12 months	1089	1	moderate	Self-reported physical activity questionnaire - dichotomous outcomes	24 months	1088	1	moderate	Self-reported physical activity questionnaire - continious outcomes	NA	1049	1	moderate	Self-reported physical activity	12 months	4547	9	moderate
CD010424	10.1002/14651858.CD010424	Peritoneal closure versus no peritoneal closure for patients undergoing non-obstetric abdominal operations	2	WOUNDS	14/2/2013	14/2/2013	2013	NA	Peritoneal closure versus no peritoneal closure for decreasing wound complications after non-obstetric abdominal operations	patients having non-obstetric abdominal operations	secondary care	peritoneal closure	non peritoneal closure	Mortality	NA	152	1	very low	Deep wound dehiscence	NA	663	3	very low	Incisional hernia	NA	663	3	very low	Length of hospital stay	NA	79	1	very low
CD010425	10.1002/14651858.CD010425	Subcutaneous closure versus no subcutaneous closure after non-caesarean surgical procedures	2	WOUNDS	29/8/2013	29/8/2013	2013	NA	Subcutaneous closure compared to no subcutaneous closure for non-caesarean surgery	participants having non-caesarean surgery	secondary	subcutaneous closure of incision	no subcutaneous closure of incision	Superficial surgical site infection	NA	815	6	very low	Superficial wound dehiscence	NA	215	2	very low	Deep wound dehiscence	NA	60	1	very low	Hospital stay	NA	434	3	very low
CD010550	10.1002/14651858.CD010550	Natural cycle in vitro fertilisation (IVF) for subfertile couples	2	MENSTR	31/7/2013	31/7/2013	2013	NA	Natural cycle IVF versus standard IVF for subfertile couples	Subfertile couples	Assisted reproductive technology	Natural cycle IVF	standard IVF	Live birth per woman	NA	425	2	moderate	OHSS per women	NA	60	1	very low	Clinical pregnancy per woman	NA	351	4	low	Ongoing pregnancy per woman	NA	485	3	moderate	Multiple pregnancy per woman	NA	527	2	very low
CD010561	10.1002/14651858.CD010561.pub2	Immune tolerance induction for treating inhibitors in people with congenital haemophilia A or B	2	CF	16/4/2014	15/4/2014	2013	2014	Low-dose ITI compared with high-dose ITI for inhibitor eradication	persons with severe haemophilia A and factor inhibitory antibodies		Low-dose ITI (50 IU/kg of FVIII 3-times per week)	High-dose ITI (200 IU/kg of FVIII daily)	Total ITI Success	NA	115	1	moderate	All bleeding events	NA	115	1	low	CVAD infections	NA	99	1	moderate	Severe allergic reaction	NA	NA	NA	No data available	Nephrotic symdrome	NA	NA	NA	No data available
CD010681	10.1002/14651858.CD010681.pub2	Adjuvant chemotherapy for advanced endometrial cancer	2	GYNAECA	11/11/2013	11/11/2013	2013	2014	Adjuvant chemotherapy (CT) versus adjuvant radiotherapy (RT) for women with stage III and IV endometrial cancer	women with stage III or IV endometrial cancer after primary cytoreductive surgery	hospital	Adjuvant chemotherapy	adjuvant radiotherapy (RT	OS	5 years	620	2	moderate	PFS	5 years	620	2	moderate	OS stage III	5 years	514	2	moderate	PFS stage III	5 years	514	2	moderate
CD010884	10.1002/14651858.CD010884	Resistance exercise training for fibromyalgia	2	MUSKEL	5/3/2013	5/3/2013	NA	2013	Resistance training compared with control for fibromyalgia	Individuals with fibromyalgia.	Finland, Brazil.	Resistance training - supervised group exercise.	Control	Multidimensional function FIQ Total Score. Scale 0-100 (lower scores indicate greater health)	16 weeks	60	1	low	Self reported physical function Health Assessment Questionnaire and SF-36 Physical Function Score Scale 0-100 (converted so lower scores indicate better health)	16-21 weeks	107	3	low	Pain Visual analog scale Scale 0-10 cm (lower scores indicate less pain)	16-21 weeks	81	2	low	Tenderness Tender point count and myalgic scores Scores converted to tender points, 0-18 (lower scores indicate less tenderness)	16-21 weeks	107	3	low	Muscle strength Maximum concentric leg extension (load measured in kg).	21 weeks	47	2	low	Adverse effects	NA	NA	NA	No complaints of any unusual exercise-induced pain or muscle soreness. No instances of attrition due to adverse effects (2 studies)	All-cause attrition Dropout rates.	16 to 21 weeks	107	3	low
CD011031	10.1002/14651858.CD011031.pub2	Laparoscopic surgery for endometriosis	2	MENSTR	31/7/2013	31/7/2013	2014	2014	Laparoscopic surgery versus diagnostic laparoscopy for pain or subfertility related to endometriosis	Women with mild to moderate endometriosis	Any setting	Laparoscopic ablation or excision	Diagnostic laparoscopy	Overall pain better or improved	6 months	171	3	moderate	Overall pain better or improved	12 months	69	1	low	Live birth or ongoing pregnancy	NA	382	2	moderate	clinical pregnancy	NA	528	3	moderate	Miscarriage	NA	112	2	moderate	Adverse events	NA	NA	NA	Most studies did not report adverse events as an outcome
CD011275	10.1002/14651858.CD011275	Manual therapy and exercise for adhesive capsulitis (frozen shoulder)	1.2	MUSKEL	10/5/2013	10/5/2013	NA	2014	Combination of manual therapy and exercise compared with glucocorticoid injection for adhesive capsulitis (frozen shoulder)	patients with adhesive capsulitis (frozen shoulder)	general practices in high-income countries	manual therapy plus exercise for six weeks	glucocorticoid injection	Participant-reported pain relief ≥ 30%	NA	NA	NA	No studies reported this outcome	Overall pain (change from baseline) 0-100 visual analogue scale (lower score = less pain)	7 weeks	107	1	moderate	Function (change from baseline) Shoulder Disabilty Questionnaire 0-100 (lower scores = better function)	7 weeks	107	1	moderate	Function (change from baseline) Shoulder Disabilty Questionnaire 0-100 (lower scores = better function)	7 weeks	108	1	moderate	Active shoulder abduction	NA	NA	NA	No studies reported this outcome	Quality of life	NA	NA	NA	No studies reported this outcome	Adverse events	NA	114	1	moderate
[truncated: 24 more columns]
